# Supplementary material for: cis-(Pyridin-2-ylcarbonimidodithio­ato-κ2 S,S′)bis­(triphenyl­phosphane-κP)palladium(II)
Source: Acta Crystallogr Sect E Struct Rep Online. 2010 Dec 8;67(Pt 1):m46. doi: 10.1107/S1600536810050518 (PMC3050130; doi:10.1107/S1600536810050518)
Supplement: Supplementary file 1 [file e-67-00m46-sup1.cif]

##############################################################################
###                                                                        ###
###        Electronic paper (Acta Crystallographica Section E)             ###
###                                                                        ###
##############################################################################
#                                                                            #
# This CIF contains the data in a paper accepted for publication in Acta     #
# Crystallographica Section E. It conforms to the requirements of Notes      #
# for Authors for Section E, and has been peer reviewed under the auspices   #
# of the IUCr Commission on Journals.                                        #
#                                                                            #
# Full details of the Crystallographic Information File format               #
# are given in the paper "The Crystallographic Information File (CIF):       #
# a New Standard Archive File for Crystallography" by S. R. Hall, F. H.      #
# Allen and I. D. Brown [Acta Cryst. (1991), A47, 655-685].                  #
#                                                                            #
# The current version of the core CIF dictionary is obtainable from          #
# ftp://ftp.iucr.org/pub/cif_core.dic. The current version number is 2.4.    #
#                                                                            #
# Software is freely available for graphical display of the structure(s) in  #
# this CIF.  For information consult the CIF home page http://www.iucr.org/  #
# cif/home.html                                                              #
#                                                                            #
# This file may be used for bona fide research purposes within the           #
# scientific community so long as proper attribution is given to the journal # 
# article from which it was obtained.                                        #
#                                                                            #
##############################################################################
                                             
data_I
_audit_creation_method     SHELXL-97
_chemical_name_systematic
;
<i>cis</i>-(Pyridin-2-ylcarbonimidodithioato-
\k^2^<i>S</i>,<i>S</i>')bis(triphenylphosphane-\k<i>P</i>)palladium(II)
;
_chemical_name_common     ?
_chemical_formula_moiety     'C42 H34 N2 P2 Pd S2'
_chemical_formula_sum     'C42 H34 N2 P2 Pd S2'
_chemical_formula_iupac     '[Pd (C6 H4 N2 S2) (C18 H15 P)2]'
_chemical_formula_weight     799.17
_chemical_melting_point     558
_symmetry_cell_setting     triclinic
_symmetry_space_group_name_H-M     'P -1'
_symmetry_space_group_name_hall     '-P 1'
loop_
    _symmetry_equiv_pos_as_xyz
    'x, y, z'
    '-x, -y, -z'
_cell_length_a     10.9163(10)
_cell_length_b     12.7235(12)
_cell_length_c     15.7104(14)
_cell_angle_alpha     102.6090(10)
_cell_angle_beta     107.6720(10)
_cell_angle_gamma     108.5670(10)
_cell_volume     1847.2(3)
_cell_formula_units_Z     2
_cell_measurement_reflns_used     9826
_cell_measurement_theta_min     2.69
_cell_measurement_theta_max     26.51
_cell_measurement_temperature     173(2)
_exptl_crystal_description     block
_exptl_crystal_colour     yellow
_exptl_crystal_size_max     0.50
_exptl_crystal_size_mid     0.30
_exptl_crystal_size_min     0.16
_exptl_crystal_density_diffrn     1.437
_exptl_crystal_density_meas     ?
_exptl_crystal_density_method     'not measured'
_exptl_crystal_F_000     816
_exptl_absorpt_coefficient_mu     0.735
_exptl_absorpt_correction_type     multi-scan
_exptl_absorpt_process_details     '(SADABS; Bruker, 2005)'
_exptl_absorpt_correction_T_min     0.7124
_exptl_absorpt_correction_T_max     0.8896
_diffrn_ambient_temperature     173(2)
_diffrn_radiation_type     MoK\a
_diffrn_radiation_wavelength     0.71073
_diffrn_radiation_source     'fine-focus sealed tube'
_diffrn_radiation_monochromator     graphite
_diffrn_measurement_device_type     'Bruker APEXII CCD'
_diffrn_measurement_method     '\f and \w'
_diffrn_detector_area_resol_mean     ?
_diffrn_reflns_number     30024
_diffrn_reflns_av_R_equivalents     0.0250
_diffrn_reflns_av_sigmaI/netI     0.0237
_diffrn_reflns_theta_min     1.45
_diffrn_reflns_theta_max     26.48
_diffrn_reflns_theta_full     26.48
_diffrn_measured_fraction_theta_max     0.989
_diffrn_measured_fraction_theta_full     0.989
_diffrn_reflns_limit_h_min     -13
_diffrn_reflns_limit_h_max     13
_diffrn_reflns_limit_k_min     -15
_diffrn_reflns_limit_k_max     15
_diffrn_reflns_limit_l_min     -19
_diffrn_reflns_limit_l_max     19
_refine_special_details
;
Refinement of <i>F</i>^2^ against ALL reflections. The weighted <i>R</i>-factor
<i>wR</i> and goodness of fit <i>S</i> are based on <i>F</i>^2^, conventional
<i>R</i>-factors <i>R</i> are based on <i>F</i>, with <i>F</i> set to zero for
negative <i>F</i>^2^. The threshold expression of <i>F</i>^2^ >
\s(<i>F</i>^2^) is used only for calculating <i>R</i>-factors(gt) <i>etc</i>.
and is not relevant to the choice of reflections for refinement.
<i>R</i>-factors based on <i>F</i>^2^ are statistically about twice as large
as those based on <i>F</i>, and <i>R</i>- factors based on ALL data will be
even larger.
;
_reflns_number_total     7568
_reflns_number_gt     6811
_reflns_threshold_expression     I>2sigma(I)
_refine_ls_structure_factor_coef     Fsqd
_refine_ls_matrix_type     full
_refine_ls_R_factor_all     0.0276
_refine_ls_R_factor_gt     0.0225
_refine_ls_wR_factor_gt     0.0517
_refine_ls_wR_factor_ref     0.0550
_refine_ls_goodness_of_fit_ref     1.055
_refine_ls_restrained_S_all     1.055
_refine_ls_number_reflns     7568
_refine_ls_number_parameters     442
_refine_ls_number_restraints     0
_refine_ls_hydrogen_treatment     constr
_refine_ls_weighting_scheme     calc
_refine_ls_weighting_details
         'calc w=1/[\s^2^(Fo^2^)+(0.0192P)^2^+1.2908P] where P=(Fo^2^+2Fc^2^)/3'
_atom_sites_solution_hydrogens     geom
_atom_sites_solution_primary     direct
_atom_sites_solution_secondary     difmap
_refine_ls_shift/su_max     0.001
_refine_ls_shift/su_mean     0.000
_refine_diff_density_max     0.433
_refine_diff_density_min     -0.537
_refine_ls_extinction_method     none
_refine_ls_extinction_coef     ?
loop_
    _atom_type_symbol
    _atom_type_description
    _atom_type_scat_dispersion_real
    _atom_type_scat_dispersion_imag
    _atom_type_scat_source
    'C' 'C' 0.0033 0.0016
                         'International Tables Vol C Tables 4.2.6.8 and 6.1.1.4'
    'H' 'H' 0.0000 0.0000
                         'International Tables Vol C Tables 4.2.6.8 and 6.1.1.4'
    'N' 'N' 0.0061 0.0033
                         'International Tables Vol C Tables 4.2.6.8 and 6.1.1.4'
    'P' 'P' 0.1023 0.0942
                         'International Tables Vol C Tables 4.2.6.8 and 6.1.1.4'
    'Pd' 'Pd' -0.9988 1.0072
                         'International Tables Vol C Tables 4.2.6.8 and 6.1.1.4'
    'S' 'S' 0.1246 0.1234
                         'International Tables Vol C Tables 4.2.6.8 and 6.1.1.4'
_computing_data_collection     'APEX2 (Bruker, 2005)'
_computing_cell_refinement     'SAINT (Bruker, 2005)'
_computing_data_reduction     'SAINT (Bruker, 2005)'
_computing_structure_solution     'SHELXS97 (Sheldrick, 2008)'
_computing_structure_refinement     'SHELXL97 (Sheldrick, 2008)'
_computing_molecular_graphics     'PLATON (Spek, 2009)'
_computing_publication_material     'publCIF (Westrip, 2010)'
loop_
    _atom_site_type_symbol
    _atom_site_label
    _atom_site_fract_x
    _atom_site_fract_y
    _atom_site_fract_z
    _atom_site_U_iso_or_equiv
    _atom_site_adp_type
    _atom_site_calc_flag
    _atom_site_refinement_flags
    _atom_site_occupancy
    _atom_site_disorder_assembly
    _atom_site_disorder_group
    Pd Pd1 0.261679(13) 0.490049(11) 0.242076(9) 0.01556(4) Uani d . 1 . .
    S S1 0.40275(5) 0.68151(4) 0.35196(3) 0.02194(10) Uani d . 1 . .
    S S2 0.44221(5) 0.56216(4) 0.19302(3) 0.02078(10) Uani d . 1 . .
    P P1 0.10786(5) 0.47339(4) 0.31797(3) 0.01678(9) Uani d . 1 . .
    P P2 0.15254(5) 0.30268(4) 0.12882(3) 0.01660(9) Uani d . 1 . .
    N N1 0.61298(16) 0.78937(13) 0.29662(11) 0.0242(3) Uani d . 1 . .
    N N2 0.79863(18) 0.93668(15) 0.43303(12) 0.0315(4) Uani d . 1 . .
    C C1 0.50723(18) 0.69887(16) 0.28491(13) 0.0198(4) Uani d . 1 . .
    C C2 0.6625(2) 0.89572(16) 0.37398(13) 0.0244(4) Uani d . 1 . .
    C C3 0.8521(2) 1.03808(18) 0.50638(15) 0.0364(5) Uani d . 1 . .
    H H3 0.9481 1.0677 0.5491 0.044 Uiso calc R 1 . .
    C C4 0.7757(3) 1.10161(18) 0.52328(15) 0.0382(5) Uani d . 1 . .
    H H4 0.8177 1.1726 0.5767 0.046 Uiso calc R 1 . .
    C C5 0.6371(3) 1.06015(18) 0.46105(16) 0.0380(5) Uani d . 1 . .
    H H5 0.5820 1.1026 0.4707 0.046 Uiso calc R 1 . .
    C C6 0.5785(2) 0.95570(17) 0.38411(15) 0.0324(5) Uani d . 1 . .
    H H6 0.4835 0.9260 0.3396 0.039 Uiso calc R 1 . .
    C C7 0.21273(18) 0.52223(15) 0.44574(12) 0.0187(4) Uani d . 1 . .
    C C8 0.2197(2) 0.61859(16) 0.51214(13) 0.0239(4) Uani d . 1 . .
    H H8 0.1648 0.6604 0.4921 0.029 Uiso calc R 1 . .
    C C9 0.3069(2) 0.65392(18) 0.60798(14) 0.0297(4) Uani d . 1 . .
    H H9 0.3128 0.7209 0.6529 0.036 Uiso calc R 1 . .
    C C10 0.3851(2) 0.59247(19) 0.63835(14) 0.0306(5) Uani d . 1 . .
    H H10 0.4415 0.6152 0.7042 0.037 Uiso calc R 1 . .
    C C11 0.3810(2) 0.4978(2) 0.57281(15) 0.0321(5) Uani d . 1 . .
    H H11 0.4356 0.4560 0.5935 0.039 Uiso calc R 1 . .
    C C12 0.2972(2) 0.46390(18) 0.47686(14) 0.0268(4) Uani d . 1 . .
    H H12 0.2971 0.4004 0.4318 0.032 Uiso calc R 1 . .
    C C13 -0.03915(19) 0.33285(15) 0.28912(13) 0.0208(4) Uani d . 1 . .
    C C14 -0.0328(2) 0.25909(16) 0.34274(14) 0.0262(4) Uani d . 1 . .
    H H14 0.0485 0.2836 0.3996 0.031 Uiso calc R 1 . .
    C C15 -0.1447(2) 0.14992(18) 0.31339(16) 0.0367(5) Uani d . 1 . .
    H H15 -0.1393 0.1002 0.3503 0.044 Uiso calc R 1 . .
    C C16 -0.2634(2) 0.11321(19) 0.23120(17) 0.0405(6) Uani d . 1 . .
    H H16 -0.3392 0.0383 0.2113 0.049 Uiso calc R 1 . .
    C C17 -0.2717(2) 0.18551(19) 0.17795(16) 0.0376(5) Uani d . 1 . .
    H H17 -0.3537 0.1603 0.1214 0.045 Uiso calc R 1 . .
    C C18 -0.1609(2) 0.29515(17) 0.20653(14) 0.0277(4) Uani d . 1 . .
    H H18 -0.1680 0.3448 0.1697 0.033 Uiso calc R 1 . .
    C C19 0.01908(18) 0.57093(15) 0.29947(12) 0.0187(4) Uani d . 1 . .
    C C20 -0.07535(19) 0.57915(17) 0.34150(14) 0.0250(4) Uani d . 1 . .
    H H20 -0.0926 0.5343 0.3809 0.030 Uiso calc R 1 . .
    C C21 -0.1439(2) 0.65267(18) 0.32576(15) 0.0285(4) Uani d . 1 . .
    H H21 -0.2062 0.6592 0.3556 0.034 Uiso calc R 1 . .
    C C22 -0.1218(2) 0.71635(17) 0.26679(14) 0.0285(4) Uani d . 1 . .
    H H22 -0.1693 0.7661 0.2559 0.034 Uiso calc R 1 . .
    C C23 -0.0304(2) 0.70755(17) 0.22360(13) 0.0259(4) Uani d . 1 . .
    H H23 -0.0164 0.7503 0.1823 0.031 Uiso calc R 1 . .
    C C24 0.04113(19) 0.63604(15) 0.24065(12) 0.0206(4) Uani d . 1 . .
    H H24 0.1053 0.6316 0.2120 0.025 Uiso calc R 1 . .
    C C25 0.25221(18) 0.26491(16) 0.06117(12) 0.0214(4) Uani d . 1 . .
    C C26 0.2939(2) 0.17213(18) 0.06223(14) 0.0295(4) Uani d . 1 . .
    H H26 0.2721 0.1261 0.1001 0.035 Uiso calc R 1 . .
    C C27 0.3676(2) 0.1469(2) 0.00776(17) 0.0425(6) Uani d . 1 . .
    H H27 0.3943 0.0828 0.0077 0.051 Uiso calc R 1 . .
    C C28 0.4017(2) 0.2146(2) -0.04599(17) 0.0470(6) Uani d . 1 . .
    H H28 0.4528 0.1975 -0.0824 0.056 Uiso calc R 1 . .
    C C29 0.3620(2) 0.3075(2) -0.04720(15) 0.0408(6) Uani d . 1 . .
    H H29 0.3865 0.3544 -0.0839 0.049 Uiso calc R 1 . .
    C C30 0.2863(2) 0.33189(18) 0.00545(14) 0.0298(4) Uani d . 1 . .
    H H30 0.2575 0.3946 0.0035 0.036 Uiso calc R 1 . .
    C C31 0.12398(19) 0.19049(15) 0.18454(12) 0.0195(4) Uani d . 1 . .
    C C32 0.2376(2) 0.21068(17) 0.26675(14) 0.0273(4) Uani d . 1 . .
    H H32 0.3220 0.2806 0.2909 0.033 Uiso calc R 1 . .
    C C33 0.2284(2) 0.12971(19) 0.31339(15) 0.0358(5) Uani d . 1 . .
    H H33 0.3061 0.1440 0.3693 0.043 Uiso calc R 1 . .
    C C34 0.1051(3) 0.02747(18) 0.27813(15) 0.0372(5) Uani d . 1 . .
    H H34 0.0989 -0.0288 0.3094 0.045 Uiso calc R 1 . .
    C C35 -0.0081(2) 0.00757(17) 0.19791(15) 0.0317(5) Uani d . 1 . .
    H H35 -0.0925 -0.0622 0.1745 0.038 Uiso calc R 1 . .
    C C36 0.0001(2) 0.08889(16) 0.15087(13) 0.0238(4) Uani d . 1 . .
    H H36 -0.0788 0.0750 0.0959 0.029 Uiso calc R 1 . .
    C C37 -0.01405(18) 0.27074(15) 0.03346(12) 0.0189(4) Uani d . 1 . .
    C C38 -0.0635(2) 0.35919(17) 0.03277(13) 0.0255(4) Uani d . 1 . .
    H H38 -0.0109 0.4344 0.0822 0.031 Uiso calc R 1 . .
    C C39 -0.1891(2) 0.33812(19) -0.03965(15) 0.0330(5) Uani d . 1 . .
    H H39 -0.2220 0.3988 -0.0395 0.040 Uiso calc R 1 . .
    C C40 -0.2660(2) 0.2292(2) -0.11178(14) 0.0330(5) Uani d . 1 . .
    H H40 -0.3526 0.2146 -0.1606 0.040 Uiso calc R 1 . .
    C C41 -0.2168(2) 0.14114(19) -0.11288(14) 0.0321(5) Uani d . 1 . .
    H H41 -0.2694 0.0664 -0.1628 0.038 Uiso calc R 1 . .
    C C42 -0.0908(2) 0.16209(17) -0.04121(13) 0.0251(4) Uani d . 1 . .
    H H42 -0.0566 0.1021 -0.0430 0.030 Uiso calc R 1 . .
loop_
    _atom_site_aniso_label
    _atom_site_aniso_U_11
    _atom_site_aniso_U_22
    _atom_site_aniso_U_33
    _atom_site_aniso_U_12
    _atom_site_aniso_U_13
    _atom_site_aniso_U_23
    Pd1 0.01550(7) 0.01378(7) 0.01700(7) 0.00506(5) 0.00705(5) 0.00543(5)
    S1 0.0217(2) 0.0161(2) 0.0238(2) 0.00335(18) 0.01150(18) 0.00261(18)
    S2 0.0189(2) 0.0201(2) 0.0219(2) 0.00547(17) 0.01043(17) 0.00524(17)
    P1 0.0178(2) 0.0159(2) 0.0188(2) 0.00725(17) 0.00877(17) 0.00762(17)
    P2 0.0173(2) 0.0147(2) 0.0171(2) 0.00594(17) 0.00677(17) 0.00551(17)
    N1 0.0203(8) 0.0208(8) 0.0279(8) 0.0048(6) 0.0110(7) 0.0060(7)
    N2 0.0281(9) 0.0266(9) 0.0310(9) 0.0047(7) 0.0078(7) 0.0094(7)
    C1 0.0173(8) 0.0210(9) 0.0232(9) 0.0092(7) 0.0086(7) 0.0090(7)
    C2 0.0253(10) 0.0192(9) 0.0263(10) 0.0030(8) 0.0129(8) 0.0095(8)
    C3 0.0359(12) 0.0278(11) 0.0281(11) 0.0030(9) 0.0030(9) 0.0074(9)
    C4 0.0502(14) 0.0218(10) 0.0295(11) 0.0045(10) 0.0127(10) 0.0056(9)
    C5 0.0462(13) 0.0241(11) 0.0479(13) 0.0136(10) 0.0255(11) 0.0123(10)
    C6 0.0270(10) 0.0242(10) 0.0390(12) 0.0056(8) 0.0120(9) 0.0077(9)
    C7 0.0180(8) 0.0205(9) 0.0191(9) 0.0068(7) 0.0090(7) 0.0092(7)
    C8 0.0249(9) 0.0249(10) 0.0248(9) 0.0109(8) 0.0125(8) 0.0096(8)
    C9 0.0295(10) 0.0316(11) 0.0241(10) 0.0088(9) 0.0135(8) 0.0049(8)
    C10 0.0200(9) 0.0452(12) 0.0217(10) 0.0072(9) 0.0076(8) 0.0133(9)
    C11 0.0247(10) 0.0450(13) 0.0342(11) 0.0189(9) 0.0116(9) 0.0212(10)
    C12 0.0283(10) 0.0307(10) 0.0264(10) 0.0169(9) 0.0119(8) 0.0108(8)
    C13 0.0228(9) 0.0169(9) 0.0248(9) 0.0067(7) 0.0144(7) 0.0065(7)
    C14 0.0328(10) 0.0215(9) 0.0297(10) 0.0110(8) 0.0182(9) 0.0110(8)
    C15 0.0529(14) 0.0217(10) 0.0458(13) 0.0119(10) 0.0347(12) 0.0144(9)
    C16 0.0418(13) 0.0217(10) 0.0479(14) -0.0025(9) 0.0299(11) 0.0007(10)
    C17 0.0276(11) 0.0348(12) 0.0337(11) 0.0005(9) 0.0132(9) -0.0012(9)
    C18 0.0254(10) 0.0272(10) 0.0275(10) 0.0069(8) 0.0125(8) 0.0078(8)
    C19 0.0165(8) 0.0170(8) 0.0225(9) 0.0076(7) 0.0066(7) 0.0073(7)
    C20 0.0231(9) 0.0268(10) 0.0313(10) 0.0111(8) 0.0143(8) 0.0154(8)
    C21 0.0247(10) 0.0317(11) 0.0374(11) 0.0154(9) 0.0172(9) 0.0147(9)
    C22 0.0261(10) 0.0264(10) 0.0357(11) 0.0153(8) 0.0100(8) 0.0125(9)
    C23 0.0311(10) 0.0239(10) 0.0265(10) 0.0130(8) 0.0114(8) 0.0137(8)
    C24 0.0213(9) 0.0196(9) 0.0213(9) 0.0082(7) 0.0095(7) 0.0067(7)
    C25 0.0164(8) 0.0219(9) 0.0187(9) 0.0040(7) 0.0060(7) 0.0012(7)
    C26 0.0232(10) 0.0320(11) 0.0302(10) 0.0130(8) 0.0096(8) 0.0046(9)
    C27 0.0293(11) 0.0478(14) 0.0447(13) 0.0216(11) 0.0131(10) -0.0004(11)
    C28 0.0290(12) 0.0623(16) 0.0395(13) 0.0137(11) 0.0205(10) -0.0025(12)
    C29 0.0323(12) 0.0491(14) 0.0282(11) 0.0021(10) 0.0178(9) 0.0043(10)
    C30 0.0291(10) 0.0294(11) 0.0247(10) 0.0066(9) 0.0121(8) 0.0047(8)
    C31 0.0246(9) 0.0166(8) 0.0206(9) 0.0106(7) 0.0112(7) 0.0066(7)
    C32 0.0285(10) 0.0232(10) 0.0269(10) 0.0100(8) 0.0082(8) 0.0076(8)
    C33 0.0459(13) 0.0358(12) 0.0291(11) 0.0225(10) 0.0108(10) 0.0153(9)
    C34 0.0621(15) 0.0260(11) 0.0350(12) 0.0225(11) 0.0241(11) 0.0188(9)
    C35 0.0424(12) 0.0187(9) 0.0343(11) 0.0084(9) 0.0202(10) 0.0096(8)
    C36 0.0275(10) 0.0175(9) 0.0243(9) 0.0075(8) 0.0108(8) 0.0056(7)
    C37 0.0192(8) 0.0213(9) 0.0187(8) 0.0081(7) 0.0100(7) 0.0089(7)
    C38 0.0298(10) 0.0246(10) 0.0237(9) 0.0131(8) 0.0102(8) 0.0094(8)
    C39 0.0363(11) 0.0378(12) 0.0333(11) 0.0237(10) 0.0128(9) 0.0168(9)
    C40 0.0266(10) 0.0468(13) 0.0247(10) 0.0157(10) 0.0063(8) 0.0157(9)
    C41 0.0298(11) 0.0331(11) 0.0208(10) 0.0079(9) 0.0039(8) 0.0033(8)
    C42 0.0272(10) 0.0237(10) 0.0225(9) 0.0110(8) 0.0086(8) 0.0057(8)
_geom_special_details
;
All e.s.d.'s (except the e.s.d. in the dihedral angle between two l.s. planes)
are estimated using the full covariance matrix. The cell e.s.d.'s are taken
into account individually in the estimation of e.s.d.'s in distances, angles
and torsion angles; correlations between e.s.d.'s in cell parameters are only
used when they are defined by crystal symmetry. An approximate (isotropic)
treatment of cell e.s.d.'s is used for estimating e.s.d.'s involving l.s.
planes.
;
loop_
    _geom_bond_atom_site_label_1
    _geom_bond_atom_site_label_2
    _geom_bond_site_symmetry_2
    _geom_bond_distance
    _geom_bond_publ_flag
    Pd1 P2 . 2.3067(5) ?
    Pd1 P1 . 2.3206(5) ?
    Pd1 S2 . 2.3236(5) ?
    Pd1 S1 . 2.3339(5) ?
    S1 C1 . 1.7691(19) ?
    S2 C1 . 1.7632(18) ?
    P1 C19 . 1.8212(18) ?
    P1 C7 . 1.8257(17) ?
    P1 C13 . 1.8318(18) ?
    P2 C37 . 1.8237(18) ?
    P2 C31 . 1.8246(18) ?
    P2 C25 . 1.8320(19) ?
    N1 C1 . 1.275(2) ?
    N1 C2 . 1.421(2) ?
    N2 C3 . 1.340(3) ?
    N2 C2 . 1.342(2) ?
    C2 C6 . 1.389(3) ?
    C3 C4 . 1.375(3) ?
    C3 H3 . 0.9500 ?
    C4 C5 . 1.375(3) ?
    C4 H4 . 0.9500 ?
    C5 C6 . 1.387(3) ?
    C5 H5 . 0.9500 ?
    C6 H6 . 0.9500 ?
    C7 C8 . 1.390(3) ?
    C7 C12 . 1.400(3) ?
    C8 C9 . 1.392(3) ?
    C8 H8 . 0.9500 ?
    C9 C10 . 1.381(3) ?
    C9 H9 . 0.9500 ?
    C10 C11 . 1.382(3) ?
    C10 H10 . 0.9500 ?
    C11 C12 . 1.387(3) ?
    C11 H11 . 0.9500 ?
    C12 H12 . 0.9500 ?
    C13 C14 . 1.395(3) ?
    C13 C18 . 1.399(3) ?
    C14 C15 . 1.390(3) ?
    C14 H14 . 0.9500 ?
    C15 C16 . 1.378(3) ?
    C15 H15 . 0.9500 ?
    C16 C17 . 1.377(3) ?
    C16 H16 . 0.9500 ?
    C17 C18 . 1.390(3) ?
    C17 H17 . 0.9500 ?
    C18 H18 . 0.9500 ?
    C19 C24 . 1.393(2) ?
    C19 C20 . 1.400(3) ?
    C20 C21 . 1.389(3) ?
    C20 H20 . 0.9500 ?
    C21 C22 . 1.383(3) ?
    C21 H21 . 0.9500 ?
    C22 C23 . 1.385(3) ?
    C22 H22 . 0.9500 ?
    C23 C24 . 1.393(3) ?
    C23 H23 . 0.9500 ?
    C24 H24 . 0.9500 ?
    C25 C26 . 1.395(3) ?
    C25 C30 . 1.397(3) ?
    C26 C27 . 1.394(3) ?
    C26 H26 . 0.9500 ?
    C27 C28 . 1.378(4) ?
    C27 H27 . 0.9500 ?
    C28 C29 . 1.384(4) ?
    C28 H28 . 0.9500 ?
    C29 C30 . 1.389(3) ?
    C29 H29 . 0.9500 ?
    C30 H30 . 0.9500 ?
    C31 C36 . 1.391(2) ?
    C31 C32 . 1.397(3) ?
    C32 C33 . 1.385(3) ?
    C32 H32 . 0.9500 ?
    C33 C34 . 1.388(3) ?
    C33 H33 . 0.9500 ?
    C34 C35 . 1.377(3) ?
    C34 H34 . 0.9500 ?
    C35 C36 . 1.393(3) ?
    C35 H35 . 0.9500 ?
    C36 H36 . 0.9500 ?
    C37 C38 . 1.395(3) ?
    C37 C42 . 1.395(2) ?
    C38 C39 . 1.390(3) ?
    C38 H38 . 0.9500 ?
    C39 C40 . 1.380(3) ?
    C39 H39 . 0.9500 ?
    C40 C41 . 1.388(3) ?
    C40 H40 . 0.9500 ?
    C41 C42 . 1.388(3) ?
    C41 H41 . 0.9500 ?
    C42 H42 . 0.9500 ?
loop_
    _geom_angle_atom_site_label_1
    _geom_angle_atom_site_label_2
    _geom_angle_atom_site_label_3
    _geom_angle_site_symmetry_1
    _geom_angle_site_symmetry_3
    _geom_angle
    _geom_angle_publ_flag
    P2 Pd1 P1 . . 99.768(17) ?
    P2 Pd1 S2 . . 96.202(17) ?
    P1 Pd1 S2 . . 163.859(17) ?
    P2 Pd1 S1 . . 171.187(17) ?
    P1 Pd1 S1 . . 88.614(17) ?
    S2 Pd1 S1 . . 75.557(17) ?
    C1 S1 Pd1 . . 87.98(6) ?
    C1 S2 Pd1 . . 88.45(6) ?
    C19 P1 C7 . . 107.41(8) ?
    C19 P1 C13 . . 102.38(8) ?
    C7 P1 C13 . . 105.76(8) ?
    C19 P1 Pd1 . . 110.53(6) ?
    C7 P1 Pd1 . . 107.71(6) ?
    C13 P1 Pd1 . . 122.17(6) ?
    C37 P2 C31 . . 108.92(8) ?
    C37 P2 C25 . . 101.60(8) ?
    C31 P2 C25 . . 103.24(8) ?
    C37 P2 Pd1 . . 115.41(6) ?
    C31 P2 Pd1 . . 110.71(6) ?
    C25 P2 Pd1 . . 115.92(6) ?
    C1 N1 C2 . . 119.58(16) ?
    C3 N2 C2 . . 117.30(19) ?
    N1 C1 S2 . . 122.57(14) ?
    N1 C1 S1 . . 129.67(14) ?
    S2 C1 S1 . . 107.75(9) ?
    N2 C2 C6 . . 122.92(18) ?
    N2 C2 N1 . . 114.58(17) ?
    C6 C2 N1 . . 122.40(17) ?
    N2 C3 C4 . . 123.7(2) ?
    N2 C3 H3 . . 118.2 ?
    C4 C3 H3 . . 118.2 ?
    C3 C4 C5 . . 118.5(2) ?
    C3 C4 H4 . . 120.7 ?
    C5 C4 H4 . . 120.7 ?
    C4 C5 C6 . . 119.4(2) ?
    C4 C5 H5 . . 120.3 ?
    C6 C5 H5 . . 120.3 ?
    C5 C6 C2 . . 118.2(2) ?
    C5 C6 H6 . . 120.9 ?
    C2 C6 H6 . . 120.9 ?
    C8 C7 C12 . . 118.79(17) ?
    C8 C7 P1 . . 123.31(14) ?
    C12 C7 P1 . . 117.77(14) ?
    C7 C8 C9 . . 120.08(18) ?
    C7 C8 H8 . . 120.0 ?
    C9 C8 H8 . . 120.0 ?
    C10 C9 C8 . . 120.55(19) ?
    C10 C9 H9 . . 119.7 ?
    C8 C9 H9 . . 119.7 ?
    C9 C10 C11 . . 119.91(18) ?
    C9 C10 H10 . . 120.0 ?
    C11 C10 H10 . . 120.0 ?
    C10 C11 C12 . . 119.90(19) ?
    C10 C11 H11 . . 120.1 ?
    C12 C11 H11 . . 120.1 ?
    C11 C12 C7 . . 120.68(18) ?
    C11 C12 H12 . . 119.7 ?
    C7 C12 H12 . . 119.7 ?
    C14 C13 C18 . . 118.55(17) ?
    C14 C13 P1 . . 123.23(14) ?
    C18 C13 P1 . . 118.14(14) ?
    C15 C14 C13 . . 120.31(19) ?
    C15 C14 H14 . . 119.8 ?
    C13 C14 H14 . . 119.8 ?
    C16 C15 C14 . . 120.5(2) ?
    C16 C15 H15 . . 119.7 ?
    C14 C15 H15 . . 119.7 ?
    C17 C16 C15 . . 119.82(19) ?
    C17 C16 H16 . . 120.1 ?
    C15 C16 H16 . . 120.1 ?
    C16 C17 C18 . . 120.3(2) ?
    C16 C17 H17 . . 119.8 ?
    C18 C17 H17 . . 119.8 ?
    C17 C18 C13 . . 120.42(19) ?
    C17 C18 H18 . . 119.8 ?
    C13 C18 H18 . . 119.8 ?
    C24 C19 C20 . . 118.93(16) ?
    C24 C19 P1 . . 120.20(14) ?
    C20 C19 P1 . . 120.84(14) ?
    C21 C20 C19 . . 120.29(18) ?
    C21 C20 H20 . . 119.9 ?
    C19 C20 H20 . . 119.9 ?
    C22 C21 C20 . . 120.26(19) ?
    C22 C21 H21 . . 119.9 ?
    C20 C21 H21 . . 119.9 ?
    C21 C22 C23 . . 120.00(18) ?
    C21 C22 H22 . . 120.0 ?
    C23 C22 H22 . . 120.0 ?
    C22 C23 C24 . . 120.09(18) ?
    C22 C23 H23 . . 120.0 ?
    C24 C23 H23 . . 120.0 ?
    C23 C24 C19 . . 120.40(17) ?
    C23 C24 H24 . . 119.8 ?
    C19 C24 H24 . . 119.8 ?
    C26 C25 C30 . . 118.96(18) ?
    C26 C25 P2 . . 123.02(15) ?
    C30 C25 P2 . . 118.02(15) ?
    C27 C26 C25 . . 120.1(2) ?
    C27 C26 H26 . . 120.0 ?
    C25 C26 H26 . . 120.0 ?
    C28 C27 C26 . . 120.2(2) ?
    C28 C27 H27 . . 119.9 ?
    C26 C27 H27 . . 119.9 ?
    C27 C28 C29 . . 120.4(2) ?
    C27 C28 H28 . . 119.8 ?
    C29 C28 H28 . . 119.8 ?
    C28 C29 C30 . . 119.8(2) ?
    C28 C29 H29 . . 120.1 ?
    C30 C29 H29 . . 120.1 ?
    C29 C30 C25 . . 120.6(2) ?
    C29 C30 H30 . . 119.7 ?
    C25 C30 H30 . . 119.7 ?
    C36 C31 C32 . . 119.22(17) ?
    C36 C31 P2 . . 124.91(14) ?
    C32 C31 P2 . . 115.87(14) ?
    C33 C32 C31 . . 120.60(19) ?
    C33 C32 H32 . . 119.7 ?
    C31 C32 H32 . . 119.7 ?
    C32 C33 C34 . . 119.70(19) ?
    C32 C33 H33 . . 120.2 ?
    C34 C33 H33 . . 120.2 ?
    C35 C34 C33 . . 120.12(19) ?
    C35 C34 H34 . . 119.9 ?
    C33 C34 H34 . . 119.9 ?
    C34 C35 C36 . . 120.54(19) ?
    C34 C35 H35 . . 119.7 ?
    C36 C35 H35 . . 119.7 ?
    C31 C36 C35 . . 119.81(18) ?
    C31 C36 H36 . . 120.1 ?
    C35 C36 H36 . . 120.1 ?
    C38 C37 C42 . . 118.81(17) ?
    C38 C37 P2 . . 119.11(14) ?
    C42 C37 P2 . . 122.02(14) ?
    C39 C38 C37 . . 120.48(18) ?
    C39 C38 H38 . . 119.8 ?
    C37 C38 H38 . . 119.8 ?
    C40 C39 C38 . . 120.16(19) ?
    C40 C39 H39 . . 119.9 ?
    C38 C39 H39 . . 119.9 ?
    C39 C40 C41 . . 119.96(18) ?
    C39 C40 H40 . . 120.0 ?
    C41 C40 H40 . . 120.0 ?
    C40 C41 C42 . . 120.11(19) ?
    C40 C41 H41 . . 119.9 ?
    C42 C41 H41 . . 119.9 ?
    C41 C42 C37 . . 120.44(18) ?
    C41 C42 H42 . . 119.8 ?
    C37 C42 H42 . . 119.8 ?
loop_
    _geom_torsion_atom_site_label_1
    _geom_torsion_atom_site_label_2
    _geom_torsion_atom_site_label_3
    _geom_torsion_atom_site_label_4
    _geom_torsion_site_symmetry_1
    _geom_torsion_site_symmetry_2
    _geom_torsion_site_symmetry_3
    _geom_torsion_site_symmetry_4
    _geom_torsion
    _geom_torsion_publ_flag
    P1 Pd1 S1 C1 . . . . -173.50(6) ?
    S2 Pd1 S1 C1 . . . . 3.32(6) ?
    P2 Pd1 S2 C1 . . . . 179.85(6) ?
    P1 Pd1 S2 C1 . . . . 8.20(9) ?
    S1 Pd1 S2 C1 . . . . -3.33(6) ?
    P2 Pd1 P1 C19 . . . . -114.37(6) ?
    S2 Pd1 P1 C19 . . . . 57.20(9) ?
    S1 Pd1 P1 C19 . . . . 68.37(6) ?
    P2 Pd1 P1 C7 . . . . 128.56(6) ?
    S2 Pd1 P1 C7 . . . . -59.86(9) ?
    S1 Pd1 P1 C7 . . . . -48.70(6) ?
    P2 Pd1 P1 C13 . . . . 6.03(7) ?
    S2 Pd1 P1 C13 . . . . 177.61(8) ?
    S1 Pd1 P1 C13 . . . . -171.23(7) ?
    P1 Pd1 P2 C37 . . . . 70.58(6) ?
    S2 Pd1 P2 C37 . . . . -107.07(6) ?
    P1 Pd1 P2 C31 . . . . -53.70(6) ?
    S2 Pd1 P2 C31 . . . . 128.65(6) ?
    P1 Pd1 P2 C25 . . . . -170.83(7) ?
    S2 Pd1 P2 C25 . . . . 11.52(7) ?
    C2 N1 C1 S2 . . . . -178.05(14) ?
    C2 N1 C1 S1 . . . . 0.8(3) ?
    Pd1 S2 C1 N1 . . . . -176.49(15) ?
    Pd1 S2 C1 S1 . . . . 4.46(8) ?
    Pd1 S1 C1 N1 . . . . 176.59(17) ?
    Pd1 S1 C1 S2 . . . . -4.44(8) ?
    C3 N2 C2 C6 . . . . 2.3(3) ?
    C3 N2 C2 N1 . . . . 178.74(17) ?
    C1 N1 C2 N2 . . . . 123.01(19) ?
    C1 N1 C2 C6 . . . . -60.6(3) ?
    C2 N2 C3 C4 . . . . -0.6(3) ?
    N2 C3 C4 C5 . . . . -0.9(3) ?
    C3 C4 C5 C6 . . . . 0.6(3) ?
    C4 C5 C6 C2 . . . . 1.1(3) ?
    N2 C2 C6 C5 . . . . -2.6(3) ?
    N1 C2 C6 C5 . . . . -178.74(18) ?
    C19 P1 C7 C8 . . . . -0.90(18) ?
    C13 P1 C7 C8 . . . . -109.69(16) ?
    Pd1 P1 C7 C8 . . . . 118.17(15) ?
    C19 P1 C7 C12 . . . . -176.58(14) ?
    C13 P1 C7 C12 . . . . 74.64(16) ?
    Pd1 P1 C7 C12 . . . . -57.50(15) ?
    C12 C7 C8 C9 . . . . -1.5(3) ?
    P1 C7 C8 C9 . . . . -177.10(14) ?
    C7 C8 C9 C10 . . . . -1.3(3) ?
    C8 C9 C10 C11 . . . . 2.5(3) ?
    C9 C10 C11 C12 . . . . -0.8(3) ?
    C10 C11 C12 C7 . . . . -2.1(3) ?
    C8 C7 C12 C11 . . . . 3.2(3) ?
    P1 C7 C12 C11 . . . . 179.03(15) ?
    C19 P1 C13 C14 . . . . -137.46(16) ?
    C7 P1 C13 C14 . . . . -25.11(18) ?
    Pd1 P1 C13 C14 . . . . 98.32(16) ?
    C19 P1 C13 C18 . . . . 45.87(16) ?
    C7 P1 C13 C18 . . . . 158.23(15) ?
    Pd1 P1 C13 C18 . . . . -78.34(16) ?
    C18 C13 C14 C15 . . . . 0.9(3) ?
    P1 C13 C14 C15 . . . . -175.73(15) ?
    C13 C14 C15 C16 . . . . -0.1(3) ?
    C14 C15 C16 C17 . . . . -0.4(3) ?
    C15 C16 C17 C18 . . . . 0.2(3) ?
    C16 C17 C18 C13 . . . . 0.6(3) ?
    C14 C13 C18 C17 . . . . -1.2(3) ?
    P1 C13 C18 C17 . . . . 175.65(16) ?
    C7 P1 C19 C24 . . . . 121.46(15) ?
    C13 P1 C19 C24 . . . . -127.42(15) ?
    Pd1 P1 C19 C24 . . . . 4.21(16) ?
    C7 P1 C19 C20 . . . . -60.49(16) ?
    C13 P1 C19 C20 . . . . 50.63(16) ?
    Pd1 P1 C19 C20 . . . . -177.74(13) ?
    C24 C19 C20 C21 . . . . -1.0(3) ?
    P1 C19 C20 C21 . . . . -179.10(15) ?
    C19 C20 C21 C22 . . . . 1.4(3) ?
    C20 C21 C22 C23 . . . . -0.4(3) ?
    C21 C22 C23 C24 . . . . -1.0(3) ?
    C22 C23 C24 C19 . . . . 1.4(3) ?
    C20 C19 C24 C23 . . . . -0.4(3) ?
    P1 C19 C24 C23 . . . . 177.72(14) ?
    C37 P2 C25 C26 . . . . -115.11(16) ?
    C31 P2 C25 C26 . . . . -2.26(17) ?
    Pd1 P2 C25 C26 . . . . 118.96(14) ?
    C37 P2 C25 C30 . . . . 64.24(15) ?
    C31 P2 C25 C30 . . . . 177.10(14) ?
    Pd1 P2 C25 C30 . . . . -61.69(15) ?
    C30 C25 C26 C27 . . . . -0.4(3) ?
    P2 C25 C26 C27 . . . . 178.91(15) ?
    C25 C26 C27 C28 . . . . 1.2(3) ?
    C26 C27 C28 C29 . . . . -0.7(3) ?
    C27 C28 C29 C30 . . . . -0.5(3) ?
    C28 C29 C30 C25 . . . . 1.3(3) ?
    C26 C25 C30 C29 . . . . -0.8(3) ?
    P2 C25 C30 C29 . . . . 179.85(15) ?
    C37 P2 C31 C36 . . . . 8.05(19) ?
    C25 P2 C31 C36 . . . . -99.36(17) ?
    Pd1 P2 C31 C36 . . . . 135.96(15) ?
    C37 P2 C31 C32 . . . . -172.34(14) ?
    C25 P2 C31 C32 . . . . 80.26(15) ?
    Pd1 P2 C31 C32 . . . . -44.43(16) ?
    C36 C31 C32 C33 . . . . 1.2(3) ?
    P2 C31 C32 C33 . . . . -178.47(16) ?
    C31 C32 C33 C34 . . . . 0.0(3) ?
    C32 C33 C34 C35 . . . . -0.9(3) ?
    C33 C34 C35 C36 . . . . 0.6(3) ?
    C32 C31 C36 C35 . . . . -1.5(3) ?
    P2 C31 C36 C35 . . . . 178.10(15) ?
    C34 C35 C36 C31 . . . . 0.6(3) ?
    C31 P2 C37 C38 . . . . 126.65(15) ?
    C25 P2 C37 C38 . . . . -124.84(15) ?
    Pd1 P2 C37 C38 . . . . 1.44(17) ?
    C31 P2 C37 C42 . . . . -56.15(17) ?
    C25 P2 C37 C42 . . . . 52.37(17) ?
    Pd1 P2 C37 C42 . . . . 178.64(13) ?
    C42 C37 C38 C39 . . . . 1.8(3) ?
    P2 C37 C38 C39 . . . . 179.09(16) ?
    C37 C38 C39 C40 . . . . -0.1(3) ?
    C38 C39 C40 C41 . . . . -1.0(3) ?
    C39 C40 C41 C42 . . . . 0.4(3) ?
    C40 C41 C42 C37 . . . . 1.3(3) ?
    C38 C37 C42 C41 . . . . -2.4(3) ?
    P2 C37 C42 C41 . . . . -179.61(15) ?
loop_
    _geom_hbond_atom_site_label_D
    _geom_hbond_atom_site_label_H
    _geom_hbond_atom_site_label_A
    _geom_hbond_site_symmetry_A
    _geom_hbond_distance_DH
    _geom_hbond_distance_HA
    _geom_hbond_distance_DA
    _geom_hbond_angle_DHA
    C15 H15 Cg1 1_445 0.95 2.73 3.4991(3) 139
    C20 H20 Cg2 2_566 0.95 2.93 3.7152(2) 141
    C9 H9 Cg3 2_566 0.95 2.70 3.4657(2) 138
    C4 H4 Cg4 2_676 0.95 2.72 3.5712(2) 150
    C35 H35 Cg5 2_555 0.95 2.98 3.7681(2) 141
data_global
_journal_date_recd_electronic     2010-11-19
_journal_date_accepted     2010-12-02
_journal_name_full     'Acta Crystallographica, Section E'
_journal_year     2011
_journal_volume     67
_journal_issue      1
_journal_page_first     m46
_journal_page_last     m46
_journal_paper_category     QM
_journal_coeditor_code     IM2253
_publ_contact_author_name     'Svitlana I. Orysyk'
_publ_contact_author_address
;
Institute of General and Inorganic Chemistry, NAS Ukraine
Kyiv
prosp. Palladina 32/34
03680
UKRAINE
;
_publ_contact_author_email     'orysyk@ionc.kiev.ua'
_publ_contact_author_fax     '+380(44)4243070'
_publ_contact_author_phone     '+380(44)4240511'
_publ_section_title
;\
<i>cis</i>-(Pyridin-2-ylcarbonimidodithioato-\k^2^<i>S</i>,<i>S</i>')\
bis(triphenylphosphane-\k<i>P</i>)palladium(II)
;
loop_
    _publ_author_name
    _publ_author_footnote
    _publ_author_address
    'Bon, Vladimir V.' .
;
Institute of General and Inorganic Chemistry, NAS Ukraine
Kyiv
prosp. Palladina 32/34
03680
Ukraine
;
    'Orysyk, Svitlana I.' .
;
Institute of General and Inorganic Chemistry, NAS Ukraine
Kyiv
prosp. Palladina 32/34
03680
Ukraine
;
    'Pekhnyo, Vasily I.' .
;
Institute of General and Inorganic Chemistry, NAS Ukraine
Kyiv
prosp. Palladina 32/34
03680
Ukraine
;
