# Supplementary material for: cis-(Pyridin-2-ylcarbonimidodithio­ato-κ2 S,S′)bis­(triphenyl­phosphane-κP)palladium(II)
Source: Acta Crystallogr Sect E Struct Rep Online. 2010 Dec 8;67(Pt 1):m46. doi: 10.1107/S1600536810050518 (PMC3050130; doi:10.1107/S1600536810050518)
Supplement: Supplementary file 2 [file e-67-00m46-Isup2.hkl]

# 
# h,k,l, Fc-squared, Fo-squared, sigma(Fo-squared) and status flag 
# 
data_I
_shelx_title ' 97 in P-1' 
_shelx_refln_list_code          4 
_shelx_F_calc_maximum      221.14 
_exptl_crystal_F_000       816.00 
_reflns_d_resolution_high  0.7971 
 
loop_ 
 _symmetry_equiv_pos_as_xyz 
 'x, y, z' 
 '-x, -y, -z' 
 
_cell_length_a    10.9163 
_cell_length_b    12.7235 
_cell_length_c    15.7104 
_cell_angle_alpha 102.609 
_cell_angle_beta  107.672 
_cell_angle_gamma 108.567 
 
_shelx_F_squared_multiplier     1.000 
 
loop_ 
 _refln_index_h 
 _refln_index_k 
 _refln_index_l 
 _refln_F_squared_calc 
 _refln_F_squared_meas 
 _refln_F_squared_sigma 
 _refln_observed_status 
   1   0   0     5100.26     5038.87    115.06 o 
   2   0   0    10592.08    10574.86    138.34 o 
   3   0   0      818.08      857.62     12.35 o 
   4   0   0     1200.92     1232.64     17.36 o 
   5   0   0      232.37      311.21      8.11 o 
   6   0   0     4568.09     4578.25     54.13 o 
   7   0   0     2778.58     2746.80     34.20 o 
   8   0   0     3118.62     3205.39     40.04 o 
   9   0   0      485.49      533.57     17.89 o 
  10   0   0      290.31      293.13     24.87 o 
  11   0   0      187.80      206.21     15.13 o 
 -12   1   0      151.71      199.69     22.81 o 
 -11   1   0      648.56      692.47     20.35 o 
 -10   1   0      274.22      292.82     13.49 o 
  -9   1   0     1522.54     1566.25     25.02 o 
  -8   1   0      801.24      815.39     15.99 o 
  -7   1   0     2425.74     2458.08     31.05 o 
  -6   1   0     1464.37     1433.23     20.03 o 
  -5   1   0      153.85      193.39      6.03 o 
  -4   1   0     1978.23     2049.34     23.44 o 
  -3   1   0      274.83      275.58      6.15 o 
  -2   1   0     1047.96     1043.34     16.74 o 
  -1   1   0      785.38      843.79     21.52 o 
   0   1   0    18474.55    17186.91    192.02 o 
   1   1   0       48.70       57.02      1.58 o 
   2   1   0     1077.13     1073.36     15.72 o 
   3   1   0       32.49       41.62      3.04 o 
   4   1   0     2261.36     2263.38     28.46 o 
   5   1   0     4453.96     4706.23     54.37 o 
   6   1   0     7080.94     6965.43     71.42 o 
   7   1   0      422.81      410.03     11.71 o 
   8   1   0      261.03      266.56     15.63 o 
   9   1   0        6.96        0.16      5.59 o 
  10   1   0      609.84      589.40     20.97 o 
  11   1   0      158.73      144.84     13.47 o 
 -11   2   0     2521.54     2646.86     55.04 o 
 -10   2   0       12.35        9.28      4.17 o 
  -9   2   0        0.71       -3.18      3.18 o 
  -8   2   0      398.01      403.00     10.03 o 
  -7   2   0      701.52      710.34     12.49 o 
  -6   2   0      575.45      505.38      9.60 o 
  -5   2   0      153.91      140.63      5.35 o 
  -4   2   0      730.02      672.39     10.24 o 
  -3   2   0     3366.53     3476.25     42.90 o 
  -2   2   0    14999.11    15035.67    187.76 o 
  -1   2   0       55.78       62.45      4.16 o 
   0   2   0      961.46      937.18      9.79 o 
   1   2   0      145.14      167.54      3.44 o 
   2   2   0      379.28      443.21      6.44 o 
   3   2   0     1224.47     1341.31     17.07 o 
   4   2   0     5945.67     5920.03     61.27 o 
   5   2   0     2329.19     2325.11     28.09 o 
   6   2   0     7715.94     7631.72     96.58 o 
   7   2   0       31.05       17.87     12.55 o 
   8   2   0      181.56      198.66     14.32 o 
   9   2   0     1018.01      976.47     35.46 o 
  10   2   0      673.16      699.58     23.63 o 
  11   2   0      551.91      622.82     24.05 o 
 -11   3   0     1510.24     1578.49     29.71 o 
 -10   3   0       20.40       18.17      4.56 o 
  -9   3   0      566.77      540.56     12.28 o 
  -8   3   0     2202.65     2224.43     27.36 o 
  -7   3   0      354.31      322.14      8.86 o 
  -6   3   0     6532.17     6695.39     68.12 o 
  -5   3   0     2694.98     2698.64     30.23 o 
  -4   3   0      802.13      715.66     13.02 o 
  -3   3   0     2720.08     2713.98     32.97 o 
  -2   3   0    18077.01    18385.33    194.27 o 
  -1   3   0      175.86      173.01      3.98 o 
   0   3   0     1759.23     1782.53     16.47 o 
   1   3   0     3678.51     3993.64     35.70 o 
   2   3   0     9913.76    10111.74     89.72 o 
   3   3   0       51.57       75.36      3.46 o 
   4   3   0     8453.78     8275.39     84.08 o 
   5   3   0     2097.50     2076.14     32.88 o 
   6   3   0     5228.76     5172.71     82.82 o 
   7   3   0       32.19       19.10      6.88 o 
   8   3   0     1119.68     1111.38     31.22 o 
   9   3   0       10.01        1.41      8.05 o 
  10   3   0      348.68      386.81     20.29 o 
 -12   4   0      611.31      554.26     38.35 o 
 -11   4   0      153.52      136.95     12.42 o 
 -10   4   0       55.75       59.66      6.91 o 
  -9   4   0       31.01       25.38      4.20 o 
  -8   4   0     2226.95     2195.91     26.92 o 
  -7   4   0     7143.62     7094.66     81.54 o 
  -6   4   0     4460.28     4419.99     57.93 o 
  -5   4   0     1332.09     1263.79     24.10 o 
  -4   4   0       17.16       14.81      2.47 o 
  -3   4   0       89.23       85.81      3.40 o 
  -2   4   0      248.89      223.49      4.87 o 
  -1   4   0      284.02      310.04      5.08 o 
   0   4   0     4181.34     4219.50     45.07 o 
   1   4   0      625.81      626.67      8.14 o 
   2   4   0     2562.33     2428.53     25.09 o 
   3   4   0       22.63       28.06      2.62 o 
   4   4   0     4049.21     3903.81     53.21 o 
   5   4   0      269.19      250.39     13.14 o 
   6   4   0      541.47      567.81     24.26 o 
   7   4   0        0.25        7.46      6.17 o 
   8   4   0     2436.71     2445.89     52.19 o 
   9   4   0      376.59      352.85     21.23 o 
  10   4   0      372.23      374.30     24.28 o 
 -12   5   0      571.81      541.07     22.50 o 
 -11   5   0       26.56       37.74     12.86 o 
 -10   5   0      200.70      184.33     16.37 o 
  -9   5   0      164.06      162.77      8.21 o 
  -8   5   0     2255.20     2159.42     35.07 o 
  -7   5   0     4381.34     4357.15     68.04 o 
  -6   5   0      462.90      392.67     10.73 o 
  -5   5   0     1241.36     1298.96     21.97 o 
  -4   5   0      412.68      458.49     10.99 o 
  -3   5   0        9.85       27.82      2.49 o 
  -2   5   0    14581.47    14922.46    132.08 o 
  -1   5   0     1894.56     1942.21     21.27 o 
   0   5   0    15403.04    15535.93    137.32 o 
   1   5   0     3002.74     3206.57     32.28 o 
   2   5   0     1326.48     1176.97     16.28 o 
   3   5   0       53.32       51.55      3.36 o 
   4   5   0     1759.85     1720.07     35.81 o 
   5   5   0       48.00       37.02      7.40 o 
   6   5   0      157.63      143.35     12.37 o 
   7   5   0       88.87       68.06     10.40 o 
   8   5   0     1278.74     1341.31     37.11 o 
   9   5   0      759.79      778.81     34.83 o 
 -13   6   0      505.50      568.29     42.10 o 
 -12   6   0        1.72        2.20      8.91 o 
 -11   6   0      213.54      192.63     20.35 o 
 -10   6   0      133.66      129.42     14.65 o 
  -9   6   0     5241.52     5125.40    144.53 o 
  -8   6   0     1340.33     1303.27     28.82 o 
  -7   6   0     1324.47     1301.68     27.66 o 
  -6   6   0      414.31      401.20     13.09 o 
  -5   6   0      891.89     1004.89     19.12 o 
  -4   6   0     3063.62     3532.83     38.01 o 
  -3   6   0      518.38      475.54      8.44 o 
  -2   6   0    12041.97    12158.55    165.80 o 
  -1   6   0      948.63      964.87     13.84 o 
   0   6   0     8064.61     8317.15     79.13 o 
   1   6   0     1604.05     1634.70     19.29 o 
   2   6   0     1204.76     1268.77     19.69 o 
   3   6   0      459.17      485.89     13.45 o 
   4   6   0     2058.94     2039.97     41.91 o 
   5   6   0     1043.40     1083.07     29.38 o 
   6   6   0     2058.75     2023.75     45.25 o 
   7   6   0      135.66      127.81     13.24 o 
   8   6   0      839.67      884.11     30.66 o 
 -13   7   0      647.28      744.16     49.11 o 
 -12   7   0       50.45       52.40     17.77 o 
 -11   7   0       76.62       58.66     12.07 o 
 -10   7   0        0.32        5.61     11.23 o 
  -9   7   0     2807.60     2690.86     89.80 o 
  -8   7   0      550.73      558.52     22.57 o 
  -7   7   0      435.09      464.23     15.33 o 
  -6   7   0      585.18      573.52     16.31 o 
  -5   7   0      919.62      904.83     13.26 o 
  -4   7   0      259.30      216.93      6.00 o 
  -3   7   0     2405.38     2359.78     29.22 o 
  -2   7   0    11867.01    11727.79    106.82 o 
  -1   7   0     2490.32     2593.25     30.30 o 
   0   7   0     1115.80     1125.35     15.61 o 
   1   7   0      878.39      835.91     16.93 o 
   2   7   0     1301.68     1379.33     28.69 o 
   3   7   0        0.13       -4.39      4.39 o 
   4   7   0     2424.53     2327.73     52.33 o 
   5   7   0       50.59       35.14      8.55 o 
   6   7   0     2967.80     2927.05     59.73 o 
   7   7   0      251.35      250.54     26.42 o 
   8   7   0      574.87      566.03     25.78 o 
 -12   8   0       28.12       15.80     12.39 o 
 -11   8   0      311.55      338.77     41.16 o 
 -10   8   0      190.82      230.59     26.19 o 
  -9   8   0      451.00      486.91     33.21 o 
  -8   8   0     1524.89     1503.29     59.87 o 
  -7   8   0      415.58      422.51     15.33 o 
  -6   8   0      334.39      327.74     17.72 o 
  -5   8   0      626.53      552.54     12.68 o 
  -4   8   0     4432.05     4607.05     49.15 o 
  -3   8   0     1758.59     1748.54     22.98 o 
  -2   8   0     4058.70     4071.28     42.47 o 
  -1   8   0        0.54       -1.03      2.42 o 
   0   8   0        1.20       -1.69      2.31 o 
   1   8   0     2111.43     2046.83     33.58 o 
   2   8   0     2448.57     2449.75     42.06 o 
   3   8   0      156.50      119.55      8.73 o 
   4   8   0     3631.94     3458.71     64.78 o 
   5   8   0      272.88      234.99     16.83 o 
   6   8   0     1328.49     1290.08     37.02 o 
   7   8   0      725.07      684.85     27.82 o 
 -12   9   0      290.47      270.92     53.09 o 
 -11   9   0      314.03      258.66     29.93 o 
 -10   9   0       70.52       97.29     19.64 o 
  -9   9   0      429.73      403.65     31.34 o 
  -8   9   0     1449.23     1536.03     62.21 o 
  -7   9   0     2699.01     2560.32     73.67 o 
  -6   9   0       21.75       25.05      3.80 o 
  -5   9   0     3270.54     3217.38     39.36 o 
  -4   9   0      485.70      498.20     11.07 o 
  -3   9   0      102.27      111.78      6.11 o 
  -2   9   0      266.40      274.28      8.03 o 
  -1   9   0        0.62       -0.51      2.70 o 
   0   9   0      493.87      518.78     15.12 o 
   1   9   0     1262.03     1284.80     27.97 o 
   2   9   0     4104.47     4000.25     65.09 o 
   3   9   0      103.88       88.00     12.35 o 
   4   9   0      520.57      565.06     23.26 o 
   5   9   0       29.41       30.48      9.30 o 
   6   9   0      668.19      643.92     31.67 o 
 -12  10   0        1.50       -3.74     13.56 o 
 -11  10   0       19.16        3.74     12.63 o 
 -10  10   0      148.68      156.69     23.85 o 
  -9  10   0     1578.56     1545.85     65.48 o 
  -8  10   0      911.20      919.46     33.24 o 
  -7  10   0     2126.40     2079.94     52.92 o 
  -6  10   0      236.43      223.93     10.04 o 
  -5  10   0      721.36      724.14     14.89 o 
  -4  10   0      639.32      656.96     15.51 o 
  -3  10   0       87.18       98.07      5.90 o 
  -2  10   0      949.97      977.36     17.21 o 
  -1  10   0     1460.38     1457.18     24.40 o 
   0  10   0     1438.40     1465.81     28.65 o 
   1  10   0     1001.23     1012.42     29.25 o 
   2  10   0     1659.56     1570.19     38.86 o 
   3  10   0        0.63        1.31      6.66 o 
   4  10   0      181.52      145.27     14.57 o 
   5  10   0      273.88      261.80     19.41 o 
 -12  11   0       26.97       22.92     17.31 o 
 -11  11   0      166.92      166.04     26.66 o 
 -10  11   0      201.57      203.93     27.13 o 
  -9  11   0     3959.42     4062.93     89.96 o 
  -8  11   0      188.88      196.03     18.11 o 
  -7  11   0      527.24      548.72     19.75 o 
  -6  11   0       63.41       44.02      8.98 o 
  -5  11   0       59.36       69.64      7.71 o 
  -4  11   0       38.95       30.79      5.64 o 
  -3  11   0      483.13      484.10     15.11 o 
  -2  11   0     2142.64     2121.05     38.21 o 
  -1  11   0     4683.52     4748.45     67.12 o 
   0  11   0     1075.25     1053.65     30.33 o 
   1  11   0      288.45      311.47     19.10 o 
   2  11   0      653.94      622.11     24.48 o 
   3  11   0      119.25      103.31     12.64 o 
   4  11   0       64.17       64.52     17.52 o 
 -11  12   0     1380.39     1464.47     70.63 o 
 -10  12   0       29.68       61.74     19.18 o 
  -9  12   0     1538.91     1683.25     54.49 o 
  -8  12   0        0.54       -4.05      8.43 o 
  -7  12   0      146.48      169.38     21.05 o 
  -6  12   0        4.09       -5.08      7.59 o 
  -5  12   0     1268.15     1326.33     37.08 o 
  -4  12   0      762.22      812.67     25.08 o 
  -3  12   0     1900.09     1916.35     33.55 o 
  -2  12   0      582.47      561.69     17.65 o 
  -1  12   0     1012.87      978.77     26.46 o 
   0  12   0      207.30      200.40     19.45 o 
   1  12   0      547.34      544.55     39.66 o 
   2  12   0       23.68       11.57      8.44 o 
   3  12   0       82.13       76.49     12.28 o 
 -11  13   0      975.24      992.52     58.00 o 
 -10  13   0       74.50       69.22     20.11 o 
  -9  13   0      339.03      333.96     34.61 o 
  -8  13   0      131.48      125.06     16.68 o 
  -7  13   0      530.96      590.59     28.11 o 
  -6  13   0       83.06       74.27     26.43 o 
  -5  13   0     1146.37     1144.02     38.96 o 
  -4  13   0      213.68      222.79     15.48 o 
  -3  13   0     1061.01     1038.77     30.40 o 
  -2  13   0      364.45      375.34     19.99 o 
  -1  13   0      393.43      429.58     21.41 o 
   0  13   0      249.21      254.50     18.45 o 
   1  13   0      230.57      202.65     17.08 o 
 -10  14   0      487.06      492.05     41.63 o 
  -9  14   0      287.82      267.54     32.27 o 
  -8  14   0      194.96      160.96     19.11 o 
  -7  14   0     1789.49     1854.72     54.57 o 
  -6  14   0      203.19      143.36     16.71 o 
  -5  14   0     1015.18     1100.80     39.44 o 
  -4  14   0      577.05      545.37     40.69 o 
  -3  14   0      248.42      185.63     39.06 o 
  -2  14   0       31.18       27.20     17.77 o 
  -1  14   0      478.48      466.82     35.06 o 
   0  14   0      231.31      228.67     28.45 o 
  -8  15   0       59.53       94.48     21.98 o 
  -7  15   0     2576.85     2654.80     70.61 o 
  -6  15   0        3.83        9.66     10.75 o 
  -5  15   0      966.18      985.98     57.06 o 
  -4  15   0       83.76       55.66     19.64 o 
  -3  15   0        1.86       -8.72      8.72 o 
   2 -15   1      592.06      672.46     33.66 o 
   3 -15   1       75.97       75.77     22.92 o 
   4 -15   1      528.13      563.15     44.43 o 
   5 -15   1      509.40      606.65     44.43 o 
   6 -15   1     1054.21     1093.67     41.15 o 
   7 -15   1      259.85      246.47     28.77 o 
   8 -15   1     1489.81     1635.18     53.20 o 
   0 -14   1      283.66      276.63     24.65 o 
   1 -14   1        0.44        3.41      8.85 o 
   2 -14   1     1366.07     1366.29     37.60 o 
   3 -14   1      586.95      559.61     28.54 o 
   4 -14   1     1958.04     2181.03     87.47 o 
   5 -14   1      508.82      568.10     27.97 o 
   6 -14   1     1103.94     1188.82     41.43 o 
   7 -14   1       13.07       15.91      9.99 o 
   8 -14   1      517.47      556.75     29.39 o 
   9 -14   1      170.84      160.30     32.98 o 
  10 -14   1      472.96      473.81     40.22 o 
  -2 -13   1       68.08       53.92     11.13 o 
  -1 -13   1       15.98       17.90      8.80 o 
   0 -13   1     1659.27     1651.44     42.21 o 
   1 -13   1      786.93      741.41     34.93 o 
   2 -13   1      189.08      185.82     15.20 o 
   3 -13   1      654.08      689.28     22.20 o 
   4 -13   1      144.50      162.21     51.68 o 
   5 -13   1      719.33      694.85     47.24 o 
   6 -13   1      266.52      308.22     35.31 o 
   7 -13   1      124.38      103.26     15.12 o 
   8 -13   1      871.89      775.98     33.40 o 
   9 -13   1       83.65      100.03     16.20 o 
  10 -13   1      675.62      686.16     47.24 o 
  -3 -12   1        0.89       -1.94      7.76 o 
  -2 -12   1      305.29      282.54     19.07 o 
  -1 -12   1      349.69      334.01     20.20 o 
   0 -12   1      723.91      746.01     34.73 o 
   1 -12   1      987.59     1040.06     27.17 o 
   2 -12   1     1681.60     1663.03     33.47 o 
   3 -12   1      511.52      508.88     13.79 o 
   4 -12   1       80.73       74.64      8.58 o 
   5 -12   1       73.52       65.83     11.52 o 
   6 -12   1      137.36      137.95     15.67 o 
   7 -12   1        4.51       -1.03      7.98 o 
   8 -12   1     1478.28     1485.68     46.62 o 
   9 -12   1       81.71       69.06     13.51 o 
  10 -12   1     3374.18     3119.30    110.38 o 
  11 -12   1       34.41       34.14     17.31 o 
  -4 -11   1      400.05      369.82     22.69 o 
  -3 -11   1      422.04      393.68     31.34 o 
  -2 -11   1      190.20      164.33     14.81 o 
  -1 -11   1     1130.49     1132.25     32.14 o 
   0 -11   1     3615.28     3685.85     67.33 o 
   1 -11   1     2545.62     2619.22     37.73 o 
   2 -11   1        1.42       -1.29      4.02 o 
   3 -11   1     2574.05     2653.42     34.30 o 
   4 -11   1      153.01      127.87      8.40 o 
   5 -11   1      527.44      544.35     18.20 o 
   6 -11   1     1817.48     1864.54     34.40 o 
   7 -11   1       60.81       69.36     14.36 o 
   8 -11   1     1663.44     1729.66     49.61 o 
   9 -11   1      401.35      428.03     24.75 o 
  10 -11   1      552.65      555.66     40.69 o 
  11 -11   1       13.40      -12.16     12.16 o 
  12 -11   1      355.72      390.50     28.11 o 
  -5 -10   1      315.18      344.44     23.53 o 
  -4 -10   1      103.95      107.54     15.31 o 
  -3 -10   1     2800.84     2776.40     57.06 o 
  -2 -10   1      208.08      232.68     16.19 o 
  -1 -10   1     3044.38     2998.43     57.60 o 
   0 -10   1     2132.49     2135.77     36.43 o 
   1 -10   1       76.83       71.35      6.38 o 
   2 -10   1        1.82       -2.77      2.77 o 
   3 -10   1     1892.79     1916.49     26.37 o 
   4 -10   1      144.40      124.38      9.31 o 
   5 -10   1      408.94      431.06     11.38 o 
   6 -10   1     4409.44     4242.11     55.30 o 
   7 -10   1      373.88      355.07     24.79 o 
   8 -10   1      985.29     1058.16     36.05 o 
   9 -10   1      651.32      720.31     42.56 o 
  10 -10   1       40.07       41.16     15.44 o 
  11 -10   1       16.94        6.82      9.24 o 
  12 -10   1      193.81      179.75     19.99 o 
  -6  -9   1      345.59      384.26     22.18 o 
  -5  -9   1      756.89      747.89     27.18 o 
  -4  -9   1      277.45      289.70     26.83 o 
  -3  -9   1     3912.16     3654.77     58.43 o 
  -2  -9   1        2.22        1.03      4.83 o 
  -1  -9   1      877.58      874.19     22.13 o 
   0  -9   1     1984.69     2003.45     29.18 o 
   1  -9   1        8.11       10.08      3.06 o 
   2  -9   1        3.61        0.27      2.78 o 
   3  -9   1     4829.10     4718.67     53.43 o 
   4  -9   1     2895.64     2934.66     34.76 o 
   5  -9   1      535.02      526.95     11.78 o 
   6  -9   1     2205.54     2170.59     42.19 o 
   7  -9   1      601.40      565.96     36.02 o 
   8  -9   1      333.87      349.86     28.53 o 
   9  -9   1      917.51      904.59     46.77 o 
  10  -9   1      396.58      418.62     33.21 o 
  11  -9   1        0.81       -7.92     15.44 o 
  12  -9   1      231.37      219.53     17.38 o 
  -7  -8   1      951.92      971.67     32.90 o 
  -6  -8   1      261.87      251.84     18.04 o 
  -5  -8   1     4808.47     4716.75     83.13 o 
  -4  -8   1        7.69       -0.04      5.85 o 
  -3  -8   1     2694.40     2496.71     42.60 o 
  -2  -8   1      240.80      277.80     12.10 o 
  -1  -8   1        6.56        5.77      3.63 o 
   0  -8   1      737.31      762.43     13.23 o 
   1  -8   1     2005.20     1964.04     23.90 o 
   2  -8   1      457.93      466.91      9.67 o 
   3  -8   1     6440.98     6314.97     64.58 o 
   4  -8   1     3985.12     3920.69     42.81 o 
   5  -8   1      535.29      556.95     17.13 o 
   6  -8   1      215.60      201.96     10.87 o 
   7  -8   1      767.99      750.48     26.25 o 
   8  -8   1      152.22      186.60     29.70 o 
   9  -8   1      785.99      798.88     43.03 o 
  10  -8   1      693.83      756.35     30.92 o 
  11  -8   1       26.35        7.43      8.77 o 
  12  -8   1      245.53      230.38     17.35 o 
  -8  -7   1       69.26       80.44     12.67 o 
  -7  -7   1     1062.16      997.08     37.68 o 
  -6  -7   1      184.34      214.77     19.75 o 
  -5  -7   1     1637.79     1535.45     37.24 o 
  -4  -7   1     1293.46     1245.81     31.40 o 
  -3  -7   1      819.61      846.37     19.85 o 
  -2  -7   1     2243.90     2298.39     35.23 o 
  -1  -7   1      161.60      165.24      5.58 o 
   0  -7   1     3073.58     3228.85     34.98 o 
   1  -7   1     7426.63     7286.51     72.45 o 
   2  -7   1     1748.12     1778.43     24.55 o 
   3  -7   1     4403.25     4210.62     42.34 o 
   4  -7   1     1368.93     1392.29     18.85 o 
   5  -7   1      108.75      114.72      7.91 o 
   6  -7   1      101.71       86.50      7.43 o 
   7  -7   1      760.99      730.79     25.44 o 
   8  -7   1     3475.47     3451.82     73.24 o 
   9  -7   1     2207.60     2151.18     53.74 o 
  10  -7   1     1810.02     1681.13     48.11 o 
  11  -7   1        3.18       -7.44      7.44 o 
  12  -7   1       81.82       95.02     16.88 o 
  -9  -6   1      595.51      609.11     26.62 o 
  -8  -6   1       29.01       24.91      9.29 o 
  -7  -6   1     4236.37     4247.53     77.33 o 
  -6  -6   1      201.85      169.79     20.62 o 
  -5  -6   1      622.02      668.46     22.13 o 
  -4  -6   1       42.55       31.04      7.54 o 
  -3  -6   1      636.48      577.10     22.48 o 
  -2  -6   1      740.21      780.35     12.79 o 
  -1  -6   1     3445.09     3479.55     32.42 o 
   0  -6   1      146.41      127.77      5.91 o 
   1  -6   1     9761.31     9805.13     92.92 o 
   2  -6   1      286.72      311.34      6.84 o 
   3  -6   1     2379.16     2407.33     27.76 o 
   4  -6   1      114.49      110.34      5.19 o 
   5  -6   1      810.98      927.52     18.01 o 
   6  -6   1      228.37      218.78      9.99 o 
   7  -6   1      898.74      846.32     28.16 o 
   8  -6   1     3626.70     3600.73     75.24 o 
   9  -6   1       43.64       32.41     11.61 o 
  10  -6   1     1379.20     1467.77     43.66 o 
  11  -6   1      271.54      241.15     16.10 o 
  12  -6   1      377.91      392.06     20.50 o 
  -9  -5   1      439.41      443.95     27.36 o 
  -8  -5   1        1.25       -0.70      7.22 o 
  -7  -5   1     1289.83     1324.36     36.10 o 
  -6  -5   1      680.48      643.30     21.83 o 
  -5  -5   1     1114.91     1080.75     27.60 o 
  -4  -5   1       28.20       19.47      5.46 o 
  -3  -5   1     3587.18     3474.24     37.63 o 
  -2  -5   1      517.07      492.23      8.98 o 
  -1  -5   1     2779.65     2754.70     25.91 o 
   0  -5   1      413.45      411.39      7.27 o 
   1  -5   1     2840.14     2816.92     27.49 o 
   2  -5   1       54.26       59.31      3.47 o 
   3  -5   1     1354.74     1457.81     19.35 o 
   4  -5   1      144.66      243.80      9.79 o 
   5  -5   1      384.38      350.76      9.62 o 
   6  -5   1      825.56      737.11     19.77 o 
   7  -5   1     5851.93     5830.69     74.12 o 
   8  -5   1     2168.00     2154.58     36.25 o 
   9  -5   1      439.52      432.90     15.14 o 
  10  -5   1       86.79       69.99      8.41 o 
  11  -5   1      871.17      880.78     27.63 o 
  12  -5   1       33.79       16.98      8.36 o 
 -10  -4   1     1375.29     1380.89     59.90 o 
  -9  -4   1      731.24      798.95     28.76 o 
  -8  -4   1      286.93      283.77     17.75 o 
  -7  -4   1      483.14      493.74     19.37 o 
  -6  -4   1        0.10       -3.98      4.98 o 
  -5  -4   1     3526.92     3390.35     58.10 o 
  -4  -4   1     1085.97     1062.11     24.74 o 
  -3  -4   1     6041.10     5697.31     55.80 o 
  -2  -4   1     1451.94     1706.25     18.52 o 
  -1  -4   1     4102.31     4206.34     34.82 o 
   0  -4   1      709.93      693.22      8.37 o 
   1  -4   1     2919.50     2858.57     26.91 o 
   2  -4   1        0.45        2.98      1.71 o 
   3  -4   1     8993.70     9191.04    107.47 o 
   4  -4   1       19.96       61.13      7.09 o 
   5  -4   1      132.94       85.68      4.97 o 
   6  -4   1     4392.06     4409.32     52.07 o 
   7  -4   1     4106.65     4164.06     46.68 o 
   8  -4   1      705.43      741.70     14.82 o 
   9  -4   1      205.50      192.02     10.08 o 
  10  -4   1       58.66       47.21      6.11 o 
  11  -4   1      418.81      422.14     13.99 o 
  12  -4   1      296.67      330.22     33.68 o 
 -10  -3   1      304.87      320.21     20.61 o 
  -9  -3   1     1873.08     1887.60     58.50 o 
  -8  -3   1     1125.84     1064.70     29.88 o 
  -7  -3   1      519.84      512.72     19.06 o 
  -6  -3   1      668.30      673.80     20.40 o 
  -5  -3   1     5073.32     4864.15     63.87 o 
  -4  -3   1     1019.33     1013.73     14.17 o 
  -3  -3   1     9002.06     9056.70     89.67 o 
  -2  -3   1     2009.84     2184.74     23.87 o 
  -1  -3   1     2625.54     2647.88     22.95 o 
   0  -3   1       54.69       61.53      3.17 o 
   1  -3   1    12634.18    12530.65    120.94 o 
   2  -3   1       87.83       97.40      3.56 o 
   3  -3   1     7276.08     7305.86     94.34 o 
   4  -3   1      848.06      827.23     12.96 o 
   5  -3   1     2613.68     2638.72     30.00 o 
   6  -3   1      336.67      279.57      7.80 o 
   7  -3   1     2226.26     2207.85     26.42 o 
   8  -3   1      896.49      912.92     15.57 o 
   9  -3   1      870.19      889.15     15.34 o 
  10  -3   1       28.56       18.64      5.19 o 
  11  -3   1       18.46       16.65      6.29 o 
 -11  -2   1      100.59       97.36     14.81 o 
 -10  -2   1       72.76       73.07      9.88 o 
  -9  -2   1     1206.65     1213.57     32.68 o 
  -8  -2   1       31.87       21.01      6.95 o 
  -7  -2   1      704.11      707.43     21.34 o 
  -6  -2   1     1664.51     1544.20     23.27 o 
  -5  -2   1     5324.45     5288.47     60.00 o 
  -4  -2   1     2799.95     2917.57     32.33 o 
  -3  -2   1     1969.28     1904.56     24.29 o 
  -2  -2   1     6050.96     6402.93     73.28 o 
  -1  -2   1     9856.79    10013.77     83.63 o 
   0  -2   1     5318.31     5260.74     66.81 o 
   1  -2   1    15278.00    15206.91    160.60 o 
   2  -2   1     7047.19     7261.54     81.10 o 
   3  -2   1     3197.22     3153.34     40.16 o 
   4  -2   1       27.13       29.57      4.25 o 
   5  -2   1     3402.00     3583.10     39.17 o 
   6  -2   1      302.66      292.05      8.09 o 
   7  -2   1     2689.20     2688.31     33.52 o 
   8  -2   1      631.98      617.61     12.96 o 
   9  -2   1      380.31      371.12     10.03 o 
  10  -2   1       52.03       42.60      7.25 o 
  11  -2   1        3.68       -0.65      7.46 o 
  12  -2   1      874.50      934.83     32.78 o 
 -11  -1   1      389.84      391.18     31.60 o 
 -10  -1   1      199.23      234.76     21.60 o 
  -9  -1   1     1118.74     1166.39     52.00 o 
  -8  -1   1      764.42      765.34     22.97 o 
  -7  -1   1     3244.24     3179.42     42.92 o 
  -6  -1   1     1749.15     1722.49     24.86 o 
  -5  -1   1     5740.92     5869.79     65.36 o 
  -4  -1   1      701.16      812.55     12.80 o 
  -3  -1   1     3114.20     3078.68     34.57 o 
  -2  -1   1      416.89      434.08      9.78 o 
  -1  -1   1     6910.17     6791.63     71.67 o 
   0  -1   1      455.98      417.73      7.82 o 
   1  -1   1    48903.86    42212.70   2242.86 o 
   2  -1   1    18183.83    18791.93    189.32 o 
   3  -1   1       74.44       62.24      3.12 o 
   4  -1   1       20.07       19.14      2.30 o 
   5  -1   1      286.67      273.98      7.63 o 
   6  -1   1     1228.53     1279.31     18.99 o 
   7  -1   1     1598.86     1560.60     21.12 o 
   8  -1   1     3699.26     3681.53     41.20 o 
   9  -1   1     1015.61     1028.81     19.86 o 
  10  -1   1       14.22        8.46      8.10 o 
  11  -1   1      224.29      224.64     29.03 o 
 -12   0   1     1056.01     1087.00     30.66 o 
 -11   0   1       14.67       13.50      7.01 o 
 -10   0   1      656.44      690.06     21.42 o 
  -9   0   1      136.12      147.31     10.99 o 
  -8   0   1      223.46      196.83      9.53 o 
  -7   0   1     1439.73     1420.61     29.37 o 
  -6   0   1     2026.78     1979.24     30.66 o 
  -5   0   1     4053.18     4120.46     53.26 o 
  -4   0   1      336.21      332.63      9.85 o 
  -3   0   1     3028.35     3095.92     44.95 o 
  -2   0   1      584.90      627.29     13.04 o 
  -1   0   1    17820.28    13456.15    301.69 o 
   0   0   1       31.84       29.29      1.70 o 
   1   0   1     5392.48     5511.71     63.60 o 
   2   0   1       26.51       32.81      3.37 o 
   3   0   1     6923.91     7357.97     71.25 o 
   4   0   1     1571.91     1686.50     20.54 o 
   5   0   1     7470.92     7648.84     76.55 o 
   6   0   1     2812.32     2831.10     31.54 o 
   7   0   1     5623.82     5645.09     57.05 o 
   8   0   1       95.14      102.23      7.02 o 
   9   0   1      796.37      822.46     28.96 o 
  10   0   1      173.13      178.45     13.29 o 
  11   0   1     1320.20     1345.67     44.65 o 
 -11   1   1      255.48      246.58     16.92 o 
 -10   1   1     2406.59     2510.58     39.51 o 
  -9   1   1      255.46      262.64     10.43 o 
  -8   1   1        1.27       -2.78      2.97 o 
  -7   1   1      140.74      131.91      6.52 o 
  -6   1   1      307.87      270.28      7.45 o 
  -5   1   1     5810.50     5874.73     72.44 o 
  -4   1   1     1213.34     1234.55     16.99 o 
  -3   1   1     9008.54     9185.17     95.09 o 
  -2   1   1     3917.68     4009.85     46.46 o 
  -1   1   1    14110.56    13693.98    152.99 o 
   0   1   1      107.38      122.62      2.07 o 
   1   1   1      231.82      214.81      3.44 o 
   2   1   1     6046.81     6356.39     60.54 o 
   3   1   1      181.60      148.21      3.88 o 
   4   1   1       78.19       97.04      4.47 o 
   5   1   1     8076.83     7899.60     79.24 o 
   6   1   1     3516.33     3438.24     39.68 o 
   7   1   1     2088.53     2049.11     36.49 o 
   8   1   1       38.27       40.56     10.73 o 
   9   1   1      419.51      438.56     17.49 o 
  10   1   1      520.79      511.96     20.23 o 
  11   1   1      578.24      591.47     23.20 o 
 -11   2   1      123.37      126.17     11.39 o 
 -10   2   1      441.05      451.67     11.93 o 
  -9   2   1      968.10     1010.70     17.05 o 
  -8   2   1        3.75       -2.74      2.74 o 
  -7   2   1     1598.06     1490.66     21.20 o 
  -6   2   1     2155.36     2122.07     31.55 o 
  -5   2   1     3409.26     3377.02     36.25 o 
  -4   2   1     2102.20     2119.46     23.46 o 
  -3   2   1       22.80       40.67      2.63 o 
  -2   2   1     3410.38     3434.56     37.85 o 
  -1   2   1     1661.10     1690.49     15.10 o 
   0   2   1    30759.74    29699.94    298.15 o 
   1   2   1     6340.42     6325.04     53.99 o 
   2   2   1      547.37      558.75      8.70 o 
   3   2   1      541.63      481.35      8.50 o 
   4   2   1      697.97      757.56     12.16 o 
   5   2   1     3956.23     3949.36     47.76 o 
   6   2   1     2123.33     2123.77     34.96 o 
   7   2   1      157.68      161.35     12.48 o 
   8   2   1      109.12      100.75     11.20 o 
   9   2   1     1103.73     1061.54     27.98 o 
  10   2   1      119.56      128.51     12.70 o 
 -11   3   1      425.71      450.15     16.64 o 
 -10   3   1      551.44      558.68     13.22 o 
  -9   3   1      106.15      110.79      6.38 o 
  -8   3   1     1294.99     1349.28     20.73 o 
  -7   3   1      889.87      870.51     14.81 o 
  -6   3   1     7623.28     7810.06     77.84 o 
  -5   3   1     5635.29     5620.85     62.35 o 
  -4   3   1      478.79      489.98      7.77 o 
  -3   3   1      410.60      382.17      7.44 o 
  -2   3   1      528.83      598.31      7.37 o 
  -1   3   1     5012.89     5023.21     40.00 o 
   0   3   1       49.77       55.22      2.29 o 
   1   3   1    19574.85    20163.08    175.56 o 
   2   3   1     1432.25     1527.18     15.16 o 
   3   3   1     4386.24     4290.43     45.95 o 
   4   3   1      616.64      594.52     11.68 o 
   5   3   1     4588.58     4558.10     62.09 o 
   6   3   1       98.56      102.38     10.13 o 
   7   3   1      489.57      511.16     20.38 o 
   8   3   1      615.30      555.10     22.19 o 
   9   3   1      907.78      945.64     29.43 o 
  10   3   1      523.60      517.12     48.27 o 
 -11   4   1     2396.40     2462.68     60.35 o 
 -10   4   1      376.71      413.07     13.33 o 
  -9   4   1      688.06      688.84     17.23 o 
  -8   4   1     4115.31     4163.88     51.90 o 
  -7   4   1     4309.03     4282.50     51.64 o 
  -6   4   1    10063.31    10307.17    110.53 o 
  -5   4   1      721.93      679.78     12.02 o 
  -4   4   1     4139.09     4333.79     56.65 o 
  -3   4   1     2856.02     3007.66     31.54 o 
  -2   4   1     3259.25     3410.08     31.43 o 
  -1   4   1    11054.82    11054.75     96.35 o 
   0   4   1      178.08      178.71      4.04 o 
   1   4   1    17467.89    17766.12    182.63 o 
   2   4   1     1696.50     1801.72     19.96 o 
   3   4   1     1612.23     1577.54     21.11 o 
   4   4   1       99.59       96.90      6.90 o 
   5   4   1     1160.66     1092.76     27.70 o 
   6   4   1      779.52      756.02     23.92 o 
   7   4   1     2211.32     2172.38     46.82 o 
   8   4   1       96.85       64.60     10.51 o 
   9   4   1      992.68      939.40     31.79 o 
 -12   5   1      775.33      884.32     34.40 o 
 -11   5   1        9.56        1.77      7.86 o 
 -10   5   1     1391.01     1425.18     58.47 o 
  -9   5   1      143.72      147.74      9.73 o 
  -8   5   1     5940.48     6113.64     71.42 o 
  -7   5   1     4196.35     4253.42     60.46 o 
  -6   5   1      722.20      703.77     14.91 o 
  -5   5   1     1119.61     1147.70     20.23 o 
  -4   5   1        5.94        4.66      1.69 o 
  -3   5   1     1740.86     1830.42     20.04 o 
  -2   5   1     5561.48     5933.78     55.57 o 
  -1   5   1    16959.36    17003.97    157.58 o 
   0   5   1       74.63      102.63      4.88 o 
   1   5   1     1299.83     1180.04     16.53 o 
   2   5   1      246.87      339.87      7.74 o 
   3   5   1      800.89      842.14     13.31 o 
   4   5   1        5.44        2.08      4.50 o 
   5   5   1      989.56      946.08     26.72 o 
   6   5   1      785.19      807.78     25.84 o 
   7   5   1     2080.24     2147.81     71.99 o 
   8   5   1        5.78        6.89      7.91 o 
   9   5   1      244.89      230.04     25.78 o 
 -13   6   1      274.59      251.66     29.23 o 
 -12   6   1      567.14      594.94     31.34 o 
 -11   6   1      307.60      293.56     21.47 o 
 -10   6   1      960.92      970.54     46.77 o 
  -9   6   1      410.57      451.40     21.05 o 
  -8   6   1      286.72      279.09     23.19 o 
  -7   6   1     3833.77     3760.43     60.31 o 
  -6   6   1      611.79      619.56     16.43 o 
  -5   6   1      202.23      178.48      8.04 o 
  -4   6   1     1070.09      955.00     12.86 o 
  -3   6   1     1374.03     1331.17     16.57 o 
  -2   6   1     3747.99     3813.57     36.81 o 
  -1   6   1    10759.34    10653.07     97.15 o 
   0   6   1     1513.19     1569.20     23.09 o 
   1   6   1      599.53      619.09     11.55 o 
   2   6   1     2487.25     2556.91     33.06 o 
   3   6   1      401.09      413.39     14.76 o 
   4   6   1      443.93      422.59     17.46 o 
   5   6   1     1430.01     1401.30     34.90 o 
   6   6   1      263.83      254.89     34.72 o 
   7   6   1     1512.79     1671.75     73.85 o 
   8   6   1       34.81       23.42      9.97 o 
 -13   7   1        6.91       12.52     10.99 o 
 -12   7   1     1541.69     1562.27     48.64 o 
 -11   7   1       46.85       25.26     14.97 o 
 -10   7   1      804.07      813.85     44.43 o 
  -9   7   1      166.57      171.66     22.45 o 
  -8   7   1      148.20      176.70     15.67 o 
  -7   7   1     1345.35     1354.20     28.61 o 
  -6   7   1     1270.61     1294.57     23.31 o 
  -5   7   1       12.93       14.76      2.60 o 
  -4   7   1     2886.17     2730.11     29.53 o 
  -3   7   1     3188.85     3075.78     32.85 o 
  -2   7   1       17.87       44.32      3.57 o 
  -1   7   1     5384.91     5560.04     57.42 o 
   0   7   1       11.42       20.60      2.88 o 
   1   7   1       62.28       56.00      4.82 o 
   2   7   1     2138.09     2115.55     36.81 o 
   3   7   1     2473.28     2550.88     42.36 o 
   4   7   1      289.82      284.10     17.09 o 
   5   7   1     5934.86     5674.13     95.82 o 
   6   7   1        1.46       -4.39      6.84 o 
   7   7   1     1352.84     1356.05     39.10 o 
 -13   8   1      234.61      246.01     35.78 o 
 -12   8   1     1136.00     1140.80     58.47 o 
 -11   8   1        0.21       -9.82      9.82 o 
 -10   8   1      708.63      669.79     40.22 o 
  -9   8   1     1402.21     1473.82     60.81 o 
  -8   8   1      843.28      898.65     29.49 o 
  -7   8   1     1699.07     1673.82     34.60 o 
  -6   8   1     2970.23     2933.00     43.26 o 
  -5   8   1       25.20       22.86      3.87 o 
  -4   8   1     7265.52     7498.08     75.39 o 
  -3   8   1     1677.88     1684.02     21.53 o 
  -2   8   1      198.60      203.85     10.21 o 
  -1   8   1     2895.88     3037.98     47.46 o 
   0   8   1      340.75      320.30      8.51 o 
   1   8   1      875.30      885.43     23.42 o 
   2   8   1      305.55      319.13     13.28 o 
   3   8   1     3902.34     3683.21     57.75 o 
   4   8   1        0.00        6.22      6.47 o 
   5   8   1      671.61      712.66     26.10 o 
   6   8   1      398.53      409.64     21.88 o 
   7   8   1      377.25      349.39     39.29 o 
 -12   9   1      445.98      467.73     38.35 o 
 -11   9   1        6.26       21.05     14.50 o 
 -10   9   1      193.45      172.59     24.32 o 
  -9   9   1      462.26      503.28     34.61 o 
  -8   9   1     2925.75     3000.18     67.78 o 
  -7   9   1      850.36      851.91     23.38 o 
  -6   9   1     3902.81     3900.20     50.80 o 
  -5   9   1      321.30      324.32      9.45 o 
  -4   9   1     2690.54     2713.62     39.14 o 
  -3   9   1       70.26       82.36      7.86 o 
  -2   9   1       46.49       31.68      4.14 o 
  -1   9   1     1506.02     1555.60     24.46 o 
   0   9   1     1825.43     1772.66     31.27 o 
   1   9   1     1691.04     1701.32     33.81 o 
   2   9   1      175.27      178.62     11.31 o 
   3   9   1     1908.83     1808.82     42.57 o 
   4   9   1      119.02       89.03     11.66 o 
   5   9   1      478.03      523.83     23.69 o 
   6   9   1      269.25      260.15     19.77 o 
 -12  10   1      291.70      236.67     29.93 o 
 -11  10   1        2.04       -1.87     12.63 o 
 -10  10   1      534.39      515.44     37.42 o 
  -9  10   1       80.27      106.64     20.11 o 
  -8  10   1     3757.40     3843.49    187.09 o 
  -7  10   1      163.91      149.27     10.82 o 
  -6  10   1     1359.16     1364.56     24.12 o 
  -5  10   1       93.42       82.13      6.64 o 
  -4  10   1      179.80      175.20     10.98 o 
  -3  10   1      300.09      327.03      9.77 o 
  -2  10   1        2.24        1.72      3.37 o 
  -1  10   1     1135.76     1162.21     21.22 o 
   0  10   1     2501.67     2434.22     52.93 o 
   1  10   1     1075.72     1035.97     29.97 o 
   2  10   1      433.03      405.69     19.53 o 
   3  10   1      125.59      115.71     12.71 o 
   4  10   1       54.70       28.32      9.35 o 
   5  10   1       89.89       63.46     12.05 o 
 -12  11   1      510.51      494.86     40.69 o 
 -11  11   1      333.40      301.22     33.21 o 
 -10  11   1     1503.52     1493.46     67.82 o 
  -9  11   1      859.17      894.77     49.11 o 
  -8  11   1     1679.11     1763.24     47.27 o 
  -7  11   1       90.72       79.26      7.53 o 
  -6  11   1     1373.11     1369.84     28.76 o 
  -5  11   1       37.95       31.26      6.62 o 
  -4  11   1     1762.30     1789.08     34.79 o 
  -3  11   1     3646.47     3623.85     47.82 o 
  -2  11   1     3900.44     3852.10     46.06 o 
  -1  11   1     1463.62     1426.34     29.06 o 
   0  11   1     1262.16     1243.04     37.44 o 
   1  11   1      235.00      210.98     15.92 o 
   2  11   1      279.66      234.48     17.17 o 
   3  11   1       67.80       80.80     12.08 o 
   4  11   1       33.30       41.15     11.05 o 
 -11  12   1      598.34      625.36     44.90 o 
 -10  12   1     1194.31     1141.73     59.40 o 
  -9  12   1      262.32      246.03     29.93 o 
  -8  12   1      367.20      401.65     23.81 o 
  -7  12   1       42.28       17.11     15.44 o 
  -6  12   1     1352.09     1352.52     41.16 o 
  -5  12   1       20.41       26.05      8.74 o 
  -4  12   1      866.31      874.70     26.52 o 
  -3  12   1     2232.07     2235.27     42.33 o 
  -2  12   1     1170.12     1161.58     28.94 o 
  -1  12   1      336.99      354.05     19.72 o 
   0  12   1     1059.22     1096.73     38.56 o 
   1  12   1       30.64       26.94      9.28 o 
   2  12   1      108.76       98.89     12.86 o 
 -11  13   1       86.20       83.72     21.52 o 
 -10  13   1      148.99      102.90     23.39 o 
  -9  13   1      846.48      893.37     51.92 o 
  -8  13   1      199.17      208.61     28.06 o 
  -7  13   1       46.69       14.78      9.32 o 
  -6  13   1     2123.41     2079.99     56.39 o 
  -5  13   1       37.48       34.04      8.46 o 
  -4  13   1     2145.15     2163.43     47.11 o 
  -3  13   1      162.20      128.40     16.70 o 
  -2  13   1        5.11       -1.06      8.24 o 
  -1  13   1       15.06        3.92     14.71 o 
   0  13   1     1270.20     1301.19     71.98 o 
   1  13   1        0.85       -7.66      7.66 o 
 -10  14   1      207.97      219.83     31.81 o 
  -9  14   1      359.58      349.39     36.95 o 
  -8  14   1      791.05      743.69     47.24 o 
  -7  14   1      121.48      116.95     16.17 o 
  -6  14   1     1825.95     2011.73     57.05 o 
  -5  14   1      214.30      206.61     38.59 o 
  -4  14   1      396.78      391.76     50.28 o 
  -3  14   1      371.08      349.28     25.92 o 
  -2  14   1      123.53      111.05     16.86 o 
  -1  14   1       23.04       30.95     12.02 o 
  -8  15   1     1167.04     1172.60     62.21 o 
  -7  15   1      215.93      248.37     33.21 o 
  -6  15   1      835.38      884.26     83.26 o 
  -5  15   1       85.58       61.27     20.58 o 
  -4  15   1       48.52       13.68     11.85 o 
   1 -15   2      431.72      442.20     28.27 o 
   2 -15   2       17.24       22.26     12.32 o 
   3 -15   2      974.87     1000.94     58.93 o 
   4 -15   2      656.18      714.69     49.11 o 
   5 -15   2      887.02      898.51     55.19 o 
   6 -15   2        4.19       28.96     11.23 o 
   7 -15   2      814.55      810.45     52.39 o 
   8 -15   2       22.82       29.35     10.43 o 
  -1 -14   2        7.51       -7.70      7.70 o 
   0 -14   2      373.93      318.94     20.73 o 
   1 -14   2      555.69      600.64     25.13 o 
   2 -14   2      515.87      544.41     23.20 o 
   3 -14   2      661.48      690.84     47.47 o 
   4 -14   2      920.35      810.11     49.58 o 
   5 -14   2      360.92      318.48     22.90 o 
   6 -14   2      314.25      281.70     28.06 o 
   7 -14   2      328.95      345.40     28.38 o 
   8 -14   2        9.94       -1.21      8.77 o 
   9 -14   2      558.73      587.74     33.56 o 
  -2 -13   2       56.84       80.44     22.05 o 
  -1 -13   2        9.30       11.00      8.07 o 
   0 -13   2      860.08      824.36     28.49 o 
   1 -13   2     1538.87     1518.02     39.03 o 
   2 -13   2     2469.89     2427.95     51.41 o 
   3 -13   2     2048.77     2115.01     44.83 o 
   4 -13   2     1889.62     1926.99     42.92 o 
   5 -13   2      121.37       97.83     13.58 o 
   6 -13   2      232.47      194.77     18.02 o 
   7 -13   2      294.60      305.88     23.12 o 
   8 -13   2       29.93       16.52     20.81 o 
   9 -13   2      383.87      403.49     21.13 o 
  10 -13   2       35.05       42.30     10.85 o 
  -4 -12   2      107.56      100.38     15.61 o 
  -3 -12   2      132.65      125.76     14.02 o 
  -2 -12   2      515.95      485.00     22.40 o 
  -1 -12   2        5.15        2.39      7.14 o 
   0 -12   2      318.44      346.70     34.97 o 
   1 -12   2     1718.19     1741.97     36.61 o 
   2 -12   2        5.10       -2.34      4.55 o 
   3 -12   2      432.03      423.81     13.32 o 
   4 -12   2     1347.79     1480.97     29.99 o 
   5 -12   2      121.27      113.18     11.57 o 
   6 -12   2        2.16       -2.28      7.75 o 
   7 -12   2     1588.64     1590.53     47.57 o 
   8 -12   2      214.19      193.21     19.17 o 
   9 -12   2     1926.03     1975.73    134.00 o 
  10 -12   2      372.86      346.37     24.30 o 
  11 -12   2      448.25      476.93     43.50 o 
  -5 -11   2      612.29      605.00     26.70 o 
  -4 -11   2      510.73      513.69     26.60 o 
  -3 -11   2        4.75        4.75      8.95 o 
  -2 -11   2     1836.69     1825.80     43.48 o 
  -1 -11   2      479.76      443.63     19.70 o 
   0 -11   2     1886.79     1892.06     34.75 o 
   1 -11   2     2388.00     2485.33     36.38 o 
   2 -11   2      860.35      905.40     18.80 o 
   3 -11   2       32.45       34.20      4.19 o 
   4 -11   2     1772.11     1749.68     39.79 o 
   5 -11   2     1585.17     1611.12     28.11 o 
   6 -11   2       33.57       46.49      5.78 o 
   7 -11   2     2028.59     2006.83     53.71 o 
   8 -11   2       54.62       67.74     12.57 o 
   9 -11   2     1922.72     1954.65     77.64 o 
  10 -11   2     1843.20     1777.85     75.77 o 
  11 -11   2       10.39        5.97     11.44 o 
  -6 -10   2      326.35      314.54     21.10 o 
  -5 -10   2      631.41      592.03     24.99 o 
  -4 -10   2     2145.36     2169.62     49.58 o 
  -3 -10   2       57.22       55.28      9.69 o 
  -2 -10   2     3929.50     3832.57     69.57 o 
  -1 -10   2      864.06      870.33     22.95 o 
   0 -10   2     2030.59     2055.51     35.17 o 
   1 -10   2     1081.99     1116.50     19.29 o 
   2 -10   2     1798.51     1827.60     23.26 o 
   3 -10   2       61.88       63.65      5.66 o 
   4 -10   2     3771.17     3814.83     53.37 o 
   5 -10   2     4180.46     4170.12     55.07 o 
   6 -10   2       95.21       85.62      6.05 o 
   7 -10   2     1027.99     1021.16     40.70 o 
   8 -10   2      610.85      579.99     36.95 o 
   9 -10   2      748.19      737.61     43.50 o 
  10 -10   2      977.57      880.69     35.06 o 
  11 -10   2      486.16      481.41     22.75 o 
  12 -10   2      271.80      306.71     24.93 o 
  -7  -9   2        4.41       -0.19      8.31 o 
  -6  -9   2     1530.37     1583.57     42.28 o 
  -5  -9   2       27.33       33.97      9.43 o 
  -4  -9   2     1905.37     1900.52     45.72 o 
  -3  -9   2        1.02       -4.29      4.66 o 
  -2  -9   2     1172.00     1168.93     33.10 o 
  -1  -9   2       33.57       47.82      6.42 o 
   0  -9   2     1119.77     1114.39     19.65 o 
   1  -9   2     2052.95     2031.56     24.18 o 
   2  -9   2     3551.54     3440.38     57.30 o 
   3  -9   2      931.34      937.75     17.85 o 
   4  -9   2     2377.13     2314.46     30.50 o 
   5  -9   2     2382.58     2324.75     38.39 o 
   6  -9   2        0.53       -1.49      5.59 o 
   7  -9   2      110.15      103.48     18.48 o 
   8  -9   2      397.57      332.23     19.68 o 
   9  -9   2      848.18      843.32     45.37 o 
  10  -9   2      401.74      410.36     23.81 o 
  11  -9   2     1188.01     1154.70     34.36 o 
  12  -9   2      175.49      180.18     20.01 o 
  -8  -8   2      213.51      181.16     20.71 o 
  -7  -8   2       24.23       18.78      8.95 o 
  -6  -8   2     1378.49     1445.94     38.59 o 
  -5  -8   2        0.01        7.20      6.80 o 
  -4  -8   2      319.31      294.05     16.54 o 
  -3  -8   2       95.44       77.85      7.45 o 
  -2  -8   2      776.57      802.21     20.05 o 
  -1  -8   2     1189.10     1204.60     23.05 o 
   0  -8   2      466.51      451.35      8.71 o 
   1  -8   2     1572.43     1568.25     23.56 o 
   2  -8   2     7713.81     7768.05     89.59 o 
   3  -8   2     2597.84     2572.12     30.43 o 
   4  -8   2     3935.35     3997.40     47.18 o 
   5  -8   2       58.83       50.17      4.18 o 
   6  -8   2        4.94        8.41      6.06 o 
   7  -8   2      129.35      115.56     12.40 o 
   8  -8   2     1634.67     1579.30     43.48 o 
   9  -8   2     1264.28     1263.42     32.40 o 
  10  -8   2       49.87       47.56      9.40 o 
  11  -8   2     1293.46     1277.23     35.64 o 
  12  -8   2        0.37       -2.36      7.65 o 
  -8  -7   2      725.84      766.64     29.99 o 
  -7  -7   2        6.32        6.15      7.28 o 
  -6  -7   2     3478.37     3319.83     63.67 o 
  -5  -7   2       61.10       46.45      9.18 o 
  -4  -7   2      582.08      566.29     19.96 o 
  -3  -7   2      382.84      377.61     12.74 o 
  -2  -7   2      290.09      224.21      9.38 o 
  -1  -7   2       67.45       64.93      5.34 o 
   0  -7   2     1802.85     1768.29     19.49 o 
   1  -7   2     1381.74     1359.79     16.92 o 
   2  -7   2    14787.67    15073.17    151.86 o 
   3  -7   2       11.89        8.71      2.55 o 
   4  -7   2     1386.82     1517.50     21.40 o 
   5  -7   2       31.72       18.91      4.57 o 
   6  -7   2      147.58      145.40     12.40 o 
   7  -7   2     3266.79     3231.54     68.95 o 
   8  -7   2     3402.67     3238.26     58.14 o 
   9  -7   2     3989.21     3920.64     68.86 o 
  10  -7   2      228.96      271.66     17.24 o 
  11  -7   2      367.90      373.75     19.35 o 
  12  -7   2       81.59      100.15     23.39 o 
  -9  -6   2     1315.56     1511.19     65.80 o 
  -8  -6   2     1387.54     1352.86     37.57 o 
  -7  -6   2        7.00       -0.10      6.80 o 
  -6  -6   2      142.14      165.87     13.24 o 
  -5  -6   2      703.38      656.53     21.39 o 
  -4  -6   2     2126.06     2108.31     41.91 o 
  -3  -6   2      128.03      107.39      7.17 o 
  -2  -6   2     5053.50     4954.07     58.37 o 
  -1  -6   2      350.54      337.48      6.26 o 
   0  -6   2     3899.79     3787.12     35.16 o 
   1  -6   2        2.70        6.25      1.54 o 
   2  -6   2     3501.46     3387.41     34.35 o 
   3  -6   2       12.56       13.41      2.39 o 
   4  -6   2     1542.75     1652.12     21.39 o 
   5  -6   2     2291.14     2412.17     39.70 o 
   6  -6   2      973.03     1056.20     22.84 o 
   7  -6   2     3150.53     3086.78     54.00 o 
   8  -6   2     4001.90     3885.07     66.34 o 
   9  -6   2     1450.92     1455.59     30.10 o 
  10  -6   2      984.15      974.00     22.21 o 
  11  -6   2       31.38       18.17      8.08 o 
  12  -6   2      242.80      222.63     37.70 o 
 -10  -5   2      260.23      238.41     24.62 o 
  -9  -5   2      475.95      454.28     28.42 o 
  -8  -5   2      914.12      930.77     29.34 o 
  -7  -5   2     1038.12     1002.03     41.16 o 
  -6  -5   2      440.44      505.22     18.94 o 
  -5  -5   2      137.64      112.47     10.01 o 
  -4  -5   2     6944.62     6745.98    101.12 o 
  -3  -5   2      298.52      287.48      8.62 o 
  -2  -5   2     6160.25     5884.54     66.41 o 
  -1  -5   2     2595.02     2808.16     26.42 o 
   0  -5   2     2105.33     2079.57     19.90 o 
   1  -5   2       14.40       20.82      1.87 o 
   2  -5   2     3240.43     3175.79     33.99 o 
   3  -5   2     1662.09     1831.06     26.03 o 
   4  -5   2     1995.81     2027.94     30.26 o 
   5  -5   2     1173.00     1110.69     19.54 o 
   6  -5   2     1003.30      986.07     18.44 o 
   7  -5   2     3361.51     3205.60     47.71 o 
   8  -5   2      752.11      764.01     19.46 o 
   9  -5   2      572.99      591.96     16.19 o 
  10  -5   2      130.37      137.50      9.72 o 
  11  -5   2      120.80      105.66      9.47 o 
  12  -5   2      191.21      201.79     20.50 o 
 -10  -4   2      126.88      142.70     16.66 o 
  -9  -4   2      313.39      339.36     29.72 o 
  -8  -4   2      169.33      163.41     15.69 o 
  -7  -4   2     1231.34     1225.60     36.24 o 
  -6  -4   2      944.87      931.67     25.08 o 
  -5  -4   2     3341.56     3511.67     59.08 o 
  -4  -4   2     7014.12     6671.44     86.00 o 
  -3  -4   2     1275.09     1344.41     16.70 o 
  -2  -4   2     1554.46     1409.55     17.64 o 
  -1  -4   2     3332.59     3558.65     32.16 o 
   0  -4   2      513.64      503.34      6.67 o 
   1  -4   2       13.97       14.06      1.91 o 
   2  -4   2    14738.03    14792.97    171.75 o 
   3  -4   2     4341.10     4459.33     68.75 o 
   4  -4   2     3094.87     3057.61     49.98 o 
   5  -4   2     2381.75     2501.52     41.47 o 
   6  -4   2     2538.60     2514.34     28.11 o 
   7  -4   2      104.60      109.57      6.08 o 
   8  -4   2     2461.59     2434.83     33.26 o 
   9  -4   2       13.62       10.16      4.43 o 
  10  -4   2      192.76      184.29     10.06 o 
  11  -4   2      461.64      471.62     14.95 o 
  12  -4   2        4.72       -8.89     14.03 o 
 -11  -3   2      468.90      538.17     32.25 o 
 -10  -3   2      664.36      650.25     25.24 o 
  -9  -3   2        7.25       10.78      7.55 o 
  -8  -3   2      335.83      383.07     17.18 o 
  -7  -3   2        8.23        8.61      5.69 o 
  -6  -3   2     2993.59     3020.10     53.01 o 
  -5  -3   2     1597.47     1454.86     30.01 o 
  -4  -3   2     8588.82     8482.38     94.43 o 
  -3  -3   2      151.56      172.18      6.88 o 
  -2  -3   2      773.59      798.34     10.73 o 
  -1  -3   2     2107.46     2235.92     19.93 o 
   0  -3   2     3923.89     3678.89     74.25 o 
   1  -3   2       61.85       58.90      2.78 o 
   2  -3   2    31877.09    31369.65    300.31 o 
   3  -3   2     7429.89     7886.52     98.10 o 
   4  -3   2     8154.27     8390.96     75.70 o 
   5  -3   2        0.82        9.24      2.97 o 
   6  -3   2     1530.58     1612.15     19.12 o 
   7  -3   2      345.68      328.26      9.08 o 
   8  -3   2     1577.53     1559.27     25.97 o 
   9  -3   2      174.48      177.62      9.48 o 
  10  -3   2      423.98      416.33     13.37 o 
  11  -3   2     1432.69     1476.25     29.89 o 
  12  -3   2      601.06      607.03     26.63 o 
 -11  -2   2      916.13      960.50     33.21 o 
 -10  -2   2      612.32      597.16     23.45 o 
  -9  -2   2       58.11       45.61     12.40 o 
  -8  -2   2      980.41      988.29     26.92 o 
  -7  -2   2      780.09      775.80     22.16 o 
  -6  -2   2     7588.01     7772.57     85.62 o 
  -5  -2   2     2834.21     2942.15     46.05 o 
  -4  -2   2     5901.34     5990.30     60.78 o 
  -3  -2   2     3195.30     3513.27     46.83 o 
  -2  -2   2     3763.67     4215.80     42.90 o 
  -1  -2   2     3374.71     3505.39     30.88 o 
   0  -2   2     3697.71     3658.93     40.58 o 
   1  -2   2      105.74      115.26      2.85 o 
   2  -2   2    23942.96    23834.88    199.81 o 
   3  -2   2     1940.86     2003.10     23.32 o 
   4  -2   2      475.02      502.93      8.61 o 
   5  -2   2       38.72       38.98      3.60 o 
   6  -2   2     1596.56     1645.71     21.08 o 
   7  -2   2     1189.62     1183.40     17.92 o 
   8  -2   2     1833.52     1802.93     24.82 o 
   9  -2   2      949.14      966.65     19.33 o 
  10  -2   2      398.19      423.22     15.15 o 
  11  -2   2      308.86      289.03     19.98 o 
 -11  -1   2     1012.13     1078.60     34.18 o 
 -10  -1   2      149.17      152.57     12.08 o 
  -9  -1   2     1555.14     1580.44     36.74 o 
  -8  -1   2      151.42      153.38     11.49 o 
  -7  -1   2      982.40     1024.72     25.53 o 
  -6  -1   2      924.91      838.49     18.88 o 
  -5  -1   2     1001.41     1082.30     16.41 o 
  -4  -1   2       43.17       24.77      5.93 o 
  -3  -1   2      656.57      675.35     13.96 o 
  -2  -1   2     2366.18     2586.48     30.73 o 
  -1  -1   2       14.20       25.05      0.94 o 
   0  -1   2    24513.07    22418.79    506.84 o 
   1  -1   2      257.93      276.50      3.69 o 
   2  -1   2     9693.79     9558.19     90.63 o 
   3  -1   2      806.25      892.99     12.68 o 
   4  -1   2       50.83       52.55      3.39 o 
   5  -1   2       36.04       36.04      3.55 o 
   6  -1   2     2701.47     2698.52     30.65 o 
   7  -1   2     4169.07     4133.74     44.41 o 
   8  -1   2     4067.71     4159.02     46.05 o 
   9  -1   2      389.91      415.59     13.05 o 
  10  -1   2     1865.79     1870.37     45.03 o 
  11  -1   2        9.69        4.44      8.89 o 
 -12   0   2      426.40      493.45     29.10 o 
 -11   0   2     1329.50     1366.76     41.26 o 
 -10   0   2      685.83      674.09     18.40 o 
  -9   0   2      792.86      815.31     21.11 o 
  -8   0   2     1551.05     1572.67     35.72 o 
  -7   0   2      916.36      969.19     19.64 o 
  -6   0   2     1475.52     1420.23     23.66 o 
  -5   0   2     1052.25     1049.44     21.14 o 
  -4   0   2     6205.63     6301.41     87.38 o 
  -3   0   2       93.38      133.24      5.24 o 
  -2   0   2      220.59      254.19      5.66 o 
  -1   0   2     1205.46     1234.80     14.50 o 
   0   0   2    16157.70    15873.40    139.05 o 
   1   0   2    15103.73    15044.41    123.93 o 
   2   0   2      228.13      297.60      4.52 o 
   3   0   2      128.23      120.94      5.91 o 
   4   0   2     1509.46     1471.08     20.49 o 
   5   0   2     1474.81     1511.09     19.32 o 
   6   0   2     4220.23     4161.30     43.69 o 
   7   0   2     4150.84     4185.71     45.28 o 
   8   0   2     2403.68     2412.12     33.94 o 
   9   0   2       14.80       13.50      6.56 o 
  10   0   2     1179.81     1181.52     30.37 o 
  11   0   2       10.35       19.96     10.84 o 
 -12   1   2       91.70       87.20     15.25 o 
 -11   1   2     2038.99     2112.61     44.83 o 
 -10   1   2      699.67      743.86     18.84 o 
  -9   1   2      104.76      107.34      6.47 o 
  -8   1   2      874.57      927.65     15.10 o 
  -7   1   2       47.19       50.20      4.72 o 
  -6   1   2     3970.65     3949.18     46.94 o 
  -5   1   2     2085.01     2035.27     26.19 o 
  -4   1   2     6129.72     6277.45     67.36 o 
  -3   1   2      835.42      875.99     11.95 o 
  -2   1   2     7395.31     7383.22     89.25 o 
  -1   1   2      215.60      221.88      3.52 o 
   0   1   2     5201.98     5218.64     44.46 o 
   1   1   2      131.67      147.74      4.42 o 
   2   1   2      482.53      601.70      9.28 o 
   3   1   2      113.19      126.48      4.50 o 
   4   1   2     2305.75     2259.64     25.06 o 
   5   1   2      272.01      269.06      8.86 o 
   6   1   2     3288.82     3274.39     36.37 o 
   7   1   2       54.73       63.06      9.66 o 
   8   1   2       79.34       81.50      9.07 o 
   9   1   2      244.94      258.97     23.63 o 
  10   1   2      862.88      906.86     27.02 o 
 -12   2   2      111.48       86.03     25.26 o 
 -11   2   2     3895.44     4024.86     90.76 o 
 -10   2   2        6.85        6.11      4.20 o 
  -9   2   2      814.82      822.14     14.85 o 
  -8   2   2      432.35      441.02     10.91 o 
  -7   2   2     2356.88     2512.92     30.55 o 
  -6   2   2     6893.59     6901.63     69.45 o 
  -5   2   2     3945.74     3957.67     41.33 o 
  -4   2   2    14757.44    15327.51    157.78 o 
  -3   2   2    10343.97    10660.51     97.67 o 
  -2   2   2     1007.09     1095.01     10.88 o 
  -1   2   2      409.23      401.05      5.35 o 
   0   2   2     4282.00     4301.06     33.68 o 
   1   2   2     1146.80     1199.43     11.86 o 
   2   2   2     8315.78     8238.86     77.60 o 
   3   2   2     1824.36     1977.91     24.09 o 
   4   2   2     2801.70     2681.49     31.90 o 
   5   2   2      637.78      629.53     13.55 o 
   6   2   2     1123.70     1135.50     23.78 o 
   7   2   2      258.39      238.55     15.44 o 
   8   2   2      351.23      337.73     16.23 o 
   9   2   2        0.34        3.08      6.53 o 
  10   2   2      677.19      708.39     24.77 o 
 -12   3   2      325.68      335.36     34.61 o 
 -11   3   2     1377.98     1428.05     30.55 o 
 -10   3   2      331.99      360.02     14.58 o 
  -9   3   2       10.64       16.61      4.12 o 
  -8   3   2     2097.81     2151.76     28.12 o 
  -7   3   2     7474.74     7471.38     75.84 o 
  -6   3   2     9835.14     9963.96    106.95 o 
  -5   3   2     1878.79     1848.46     24.06 o 
  -4   3   2      326.49      295.68      8.88 o 
  -3   3   2     3097.32     3270.69     33.10 o 
  -2   3   2    10803.04    11212.08     94.13 o 
  -1   3   2     2951.10     3127.06     29.39 o 
   0   3   2     6756.05     6806.77     55.84 o 
   1   3   2      365.55      389.16      6.03 o 
   2   3   2    14562.59    14608.65    120.53 o 
   3   3   2     1041.58     1025.82     15.14 o 
   4   3   2      860.73      837.63     17.96 o 
   5   3   2      301.06      278.13     10.98 o 
   6   3   2     1089.19     1046.57     35.34 o 
   7   3   2        6.20        3.12      6.47 o 
   8   3   2      939.15      946.08     26.11 o 
   9   3   2      171.63      182.36     14.45 o 
 -11   4   2      998.82     1039.51     34.90 o 
 -10   4   2        9.59        2.58      5.92 o 
  -9   4   2      616.04      681.11     20.86 o 
  -8   4   2      597.54      596.29     15.48 o 
  -7   4   2     6783.96     6973.46     78.40 o 
  -6   4   2     6689.32     6755.24     69.83 o 
  -5   4   2     1402.74     1493.06     23.66 o 
  -4   4   2       64.90       52.63      2.88 o 
  -3   4   2       18.45       17.58      2.35 o 
  -2   4   2     1723.78     1642.67     16.14 o 
  -1   4   2      377.73      393.69      6.65 o 
   0   4   2    22757.62    22547.89    196.82 o 
   1   4   2        0.30       -1.54      1.81 o 
   2   4   2     2662.40     2614.17     27.04 o 
   3   4   2     3692.12     3794.28     47.53 o 
   4   4   2      170.38      156.51      8.91 o 
   5   4   2      136.02      111.59     10.50 o 
   6   4   2      983.31      999.66     28.33 o 
   7   4   2        0.44       -4.54      6.25 o 
   8   4   2     1365.22     1401.65     38.30 o 
   9   4   2        0.15       -3.53      7.26 o 
 -12   5   2      165.93      189.07     24.79 o 
 -11   5   2      635.48      647.34     39.29 o 
 -10   5   2       51.02       63.64     14.66 o 
  -9   5   2     5695.68     5789.13    116.98 o 
  -8   5   2      225.46      234.27     12.85 o 
  -7   5   2     2736.10     2717.35     40.28 o 
  -6   5   2     1968.31     2024.19     31.59 o 
  -5   5   2     1256.94     1328.36     25.59 o 
  -4   5   2      245.42      306.95      5.91 o 
  -3   5   2     1079.56      988.21     12.77 o 
  -2   5   2     3655.31     3482.96     34.90 o 
  -1   5   2     1690.52     1737.04     19.89 o 
   0   5   2     3350.79     2985.22     31.00 o 
   1   5   2      184.03      142.63      7.45 o 
   2   5   2      115.92      122.96      5.30 o 
   3   5   2     1255.86     1259.96     20.19 o 
   4   5   2     1543.75     1550.83     34.73 o 
   5   5   2     1943.10     1882.84     41.30 o 
   6   5   2     2055.07     2094.80     46.14 o 
   7   5   2      637.54      603.17     24.15 o 
   8   5   2     1523.80     1517.59     41.57 o 
 -13   6   2     1996.20     2136.80     59.85 o 
 -12   6   2        0.07       -7.07     12.16 o 
 -11   6   2       87.46       94.48     19.18 o 
 -10   6   2      200.87      198.57     13.50 o 
  -9   6   2      239.57      212.61     13.21 o 
  -8   6   2     1010.40     1058.53     31.85 o 
  -7   6   2      184.91      157.51     18.71 o 
  -6   6   2     1993.29     2068.03     36.61 o 
  -5   6   2     1194.07     1087.23     14.84 o 
  -4   6   2      650.71      664.83     10.28 o 
  -3   6   2     2509.08     2369.91     24.85 o 
  -2   6   2     7033.78     6887.95     69.03 o 
  -1   6   2      676.69      813.00     12.35 o 
   0   6   2     2077.23     2071.23     23.85 o 
   1   6   2       98.70       90.08      5.55 o 
   2   6   2        6.64        4.91      3.13 o 
   3   6   2     1278.22     1310.50     25.36 o 
   4   6   2     3106.98     3029.70     79.31 o 
   5   6   2      158.59      131.18     12.59 o 
   6   6   2     2116.24     2165.65     48.84 o 
   7   6   2       60.85       43.04     13.56 o 
   8   6   2      788.26      761.83     31.11 o 
 -13   7   2     2043.55     2153.36    142.42 o 
 -12   7   2       20.63        9.82     13.56 o 
 -11   7   2     1145.00     1145.47     55.66 o 
 -10   7   2      126.49      129.56     21.05 o 
  -9   7   2      339.69      346.30     18.96 o 
  -8   7   2     1346.96     1354.73     54.96 o 
  -7   7   2      910.26      960.26     30.40 o 
  -6   7   2     1534.87     1431.53     24.75 o 
  -5   7   2     3584.78     3531.41     36.28 o 
  -4   7   2      496.72      488.12      9.32 o 
  -3   7   2     4049.13     3966.95     48.66 o 
  -2   7   2     3081.63     3158.20     35.67 o 
  -1   7   2       11.70       13.85      2.79 o 
   0   7   2        2.44        1.03      2.22 o 
   1   7   2     1031.82      988.29     17.74 o 
   2   7   2     1051.69     1084.21     23.82 o 
   3   7   2        8.90        4.50      4.26 o 
   4   7   2     2549.15     2475.40     59.68 o 
   5   7   2      874.93      856.10     28.21 o 
   6   7   2      592.59      610.82     25.00 o 
   7   7   2      460.61      506.79     24.46 o 
 -13   8   2     2012.01     2159.38     61.84 o 
 -12   8   2       30.98       30.40     15.90 o 
 -11   8   2      834.79      794.67     46.31 o 
 -10   8   2        7.85        7.95     10.29 o 
  -9   8   2     1488.68     1513.40     42.24 o 
  -8   8   2      222.52      202.36     15.58 o 
  -7   8   2     5135.49     5058.97    119.73 o 
  -6   8   2     1844.03     1828.72     27.33 o 
  -5   8   2     4491.29     4362.75     49.46 o 
  -4   8   2      597.83      594.29     11.20 o 
  -3   8   2     2215.43     2264.56     28.23 o 
  -2   8   2      958.99      954.82     16.60 o 
  -1   8   2      160.50      167.23     10.00 o 
   0   8   2      801.44      828.16     16.69 o 
   1   8   2     1874.81     1829.19     34.41 o 
   2   8   2     4298.00     4323.74     65.70 o 
   3   8   2      457.84      454.73     14.81 o 
   4   8   2      748.53      727.19     25.63 o 
   5   8   2      213.80      214.07     17.00 o 
   6   8   2       50.76       68.73     11.91 o 
 -13   9   2     1329.63     1184.29     63.61 o 
 -12   9   2       86.29       83.26     21.05 o 
 -11   9   2       31.88       40.22     16.84 o 
 -10   9   2       50.14       36.95     14.03 o 
  -9   9   2     1092.99     1054.73     50.98 o 
  -8   9   2      379.73      451.67     20.10 o 
  -7   9   2     5865.46     6004.87     80.76 o 
  -6   9   2      118.79      123.66      7.33 o 
  -5   9   2     3328.33     3317.86     45.32 o 
  -4   9   2      247.11      261.38      8.32 o 
  -3   9   2        5.66        3.03      2.92 o 
  -2   9   2     2324.42     2294.56     29.67 o 
  -1   9   2      359.89      376.33     10.02 o 
   0   9   2     2435.58     2390.54     38.93 o 
   1   9   2     3449.07     3428.86     62.04 o 
   2   9   2     1160.32     1112.42     31.94 o 
   3   9   2      282.36      287.06     18.26 o 
   4   9   2        3.48       -2.87      7.01 o 
   5   9   2       73.44       40.86     10.65 o 
 -12  10   2       62.08       56.13     19.18 o 
 -11  10   2      375.54      443.88     36.48 o 
 -10  10   2      175.61      134.24     21.98 o 
  -9  10   2     3639.26     3393.39    111.79 o 
  -8  10   2      978.62      987.60     27.23 o 
  -7  10   2     1604.46     1658.96     31.13 o 
  -6  10   2       84.19       69.57      6.21 o 
  -5  10   2      606.14      632.66     15.73 o 
  -4  10   2      101.13       88.30      7.55 o 
  -3  10   2      353.51      373.73     10.60 o 
  -2  10   2     1030.61     1047.53     18.25 o 
  -1  10   2      450.62      429.95     18.95 o 
   0  10   2     2213.90     2149.22     45.81 o 
   1  10   2      889.56      924.86     28.43 o 
   2  10   2      111.46      102.20     11.96 o 
   3  10   2       41.13       22.39      8.61 o 
   4  10   2      135.61       86.72     12.32 o 
 -12  11   2       31.35       34.14     18.24 o 
 -11  11   2      230.75      237.14     31.34 o 
 -10  11   2      132.75      110.38     21.52 o 
  -9  11   2     1841.70     1909.75     77.18 o 
  -8  11   2      381.57      425.17     33.68 o 
  -7  11   2      260.61      289.08     12.59 o 
  -6  11   2      790.67      750.61     25.65 o 
  -5  11   2     2461.84     2417.45     43.01 o 
  -4  11   2     1050.43     1036.81     25.41 o 
  -3  11   2     1323.94     1349.82     24.50 o 
  -2  11   2     2251.07     2275.50     31.43 o 
  -1  11   2     1299.33     1264.22     30.04 o 
   0  11   2       65.49       53.37      9.50 o 
   1  11   2     1582.64     1615.94     40.86 o 
   2  11   2       52.28       56.71     10.61 o 
   3  11   2       29.82       29.73      9.90 o 
 -11  12   2      649.68      666.52     46.77 o 
 -10  12   2        1.24       -6.08     12.63 o 
  -9  12   2      266.83      232.46     29.47 o 
  -8  12   2      990.95     1021.06     53.32 o 
  -7  12   2      634.90      659.22     33.91 o 
  -6  12   2        1.93       -5.21      9.39 o 
  -5  12   2     3933.76     4041.02     71.82 o 
  -4  12   2       70.36       84.39     10.70 o 
  -3  12   2     2276.58     2299.33     43.74 o 
  -2  12   2      412.61      407.47     19.15 o 
  -1  12   2      134.05      125.80     14.00 o 
   0  12   2       85.54       92.98     11.84 o 
   1  12   2     1471.05     1491.95     40.68 o 
   2  12   2      325.45      355.94     22.50 o 
 -11  13   2      394.34      389.62     39.76 o 
 -10  13   2      136.27      102.90     23.39 o 
  -9  13   2      103.79      160.90     26.66 o 
  -8  13   2      309.36      346.59     35.55 o 
  -7  13   2      909.85      980.59     50.05 o 
  -6  13   2        0.57       -2.04      7.01 o 
  -5  13   2     2548.23     2705.26     55.26 o 
  -4  13   2       76.20       71.10     10.67 o 
  -3  13   2        0.95       -0.68      8.72 o 
  -2  13   2      183.88      182.83     19.02 o 
  -1  13   2      185.76      191.35     21.28 o 
   0  13   2      144.61      137.06     14.73 o 
  -9  14   2      452.43      452.76     39.29 o 
  -8  14   2       20.00       -1.40     13.56 o 
  -6  14   2      484.64      505.47     27.95 o 
  -5  14   2      209.67      242.88     21.53 o 
  -4  14   2      783.49      768.33     33.89 o 
  -3  14   2        3.25        8.42      9.92 o 
  -2  14   2       82.33       95.22     15.69 o 
  -7  15   2     1809.00     1927.99     82.32 o 
  -6  15   2      211.60      229.66     22.65 o 
  -5  15   2      634.31      574.72     37.42 o 
   1 -15   3       43.75       29.73     13.04 o 
   2 -15   3     1594.50     1611.99     53.91 o 
   3 -15   3      376.22      372.29     37.65 o 
   4 -15   3     1161.35     1208.15     64.55 o 
   5 -15   3      359.18      390.56     40.69 o 
   6 -15   3      245.57      269.04     24.32 o 
   7 -15   3       65.13       79.79     15.50 o 
   8 -15   3      212.22      205.78     17.96 o 
  -1 -14   3       48.87       49.24     17.56 o 
   0 -14   3      336.73      345.73     21.32 o 
   1 -14   3      737.14      709.87     26.67 o 
   2 -14   3     2765.38     2828.97     73.75 o 
   3 -14   3     1510.64     1470.96     80.22 o 
   4 -14   3     1096.41     1122.00     41.15 o 
   5 -14   3     1332.95     1350.14     44.00 o 
   6 -14   3        1.04       -7.44      7.44 o 
   7 -14   3        6.27       -0.85      7.43 o 
   8 -14   3      643.24      667.59     26.54 o 
   9 -14   3       17.03       23.22      9.97 o 
  -3 -13   3      132.72      129.72     15.18 o 
  -2 -13   3      209.86      227.83     18.40 o 
  -1 -13   3      197.48      235.58     18.04 o 
   0 -13   3     1931.66     1908.90     73.00 o 
   1 -13   3     2908.99     2894.22     58.60 o 
   2 -13   3     1303.18     1287.59     43.65 o 
   3 -13   3       76.15       68.16     20.58 o 
   4 -13   3      178.59      172.79     13.82 o 
   5 -13   3      913.46      955.19     24.42 o 
   6 -13   3       21.34       22.71     11.40 o 
   7 -13   3        1.13       -3.08      7.11 o 
   8 -13   3     1460.33     1488.61     39.26 o 
   9 -13   3       31.56        9.86      8.79 o 
  10 -13   3     1003.09     1100.26     35.08 o 
  -4 -12   3      784.17      755.84     29.52 o 
  -3 -12   3      462.63      430.71     37.69 o 
  -2 -12   3       12.84       -5.02      7.02 o 
  -1 -12   3      975.58      862.70     38.98 o 
   0 -12   3     2452.20     2446.99     51.44 o 
   1 -12   3     1762.43     1835.34     42.25 o 
   2 -12   3     1645.25     1712.93     32.38 o 
   3 -12   3      364.95      325.40     13.62 o 
   4 -12   3       33.83       35.36     11.27 o 
   5 -12   3      335.60      374.73     15.07 o 
   6 -12   3     2302.00     2275.08     41.34 o 
   7 -12   3       40.15       30.93      8.39 o 
   8 -12   3     1395.58     1353.66     36.26 o 
   9 -12   3       50.45       37.54      9.77 o 
  10 -12   3     1122.12     1077.47     33.83 o 
  11 -12   3      498.61      475.69     28.60 o 
  -5 -11   3      257.10      254.81     20.37 o 
  -4 -11   3      427.07      407.16     27.18 o 
  -3 -11   3     2826.59     2811.47     58.47 o 
  -2 -11   3       61.27       51.81      9.87 o 
  -1 -11   3     2152.57     2170.11     46.79 o 
   0 -11   3     2197.38     2245.68     38.73 o 
   1 -11   3       11.69        2.16      3.87 o 
   2 -11   3     1860.27     1893.69     29.72 o 
   3 -11   3      340.90      308.79      9.89 o 
   4 -11   3      614.89      655.91     16.90 o 
   5 -11   3     1167.47     1228.93     23.57 o 
   6 -11   3     5025.58     4840.68     63.36 o 
   7 -11   3       48.73       32.76      8.17 o 
   8 -11   3     1532.64     1485.31     45.45 o 
   9 -11   3      730.45      781.29     26.99 o 
  10 -11   3      636.28      595.25     24.39 o 
  11 -11   3      305.00      330.18     26.10 o 
  -6 -10   3       50.88       41.66     10.77 o 
  -5 -10   3     1221.15     1197.03     48.64 o 
  -4 -10   3      146.84      142.16     14.13 o 
  -3 -10   3     1971.97     1905.77     43.98 o 
  -2 -10   3       31.89       21.01      6.30 o 
  -1 -10   3     4102.12     4134.27     64.46 o 
   0 -10   3      118.75      124.04      9.65 o 
   1 -10   3      402.84      389.34     11.59 o 
   2 -10   3      807.20      835.32     15.30 o 
   3 -10   3     3623.72     3657.43     39.22 o 
   4 -10   3      898.57      902.15     17.13 o 
   5 -10   3     1357.29     1320.22     24.11 o 
   6 -10   3     1677.06     1566.77     30.97 o 
   7 -10   3      812.48      770.75     24.21 o 
   8 -10   3        6.08       -2.67      6.16 o 
   9 -10   3      564.73      601.02     23.13 o 
  10 -10   3      756.11      767.82     27.06 o 
  11 -10   3       77.87       84.37     12.29 o 
  -7  -9   3      795.69      779.82     29.53 o 
  -6  -9   3      149.20      149.81     14.75 o 
  -5  -9   3     2910.90     2763.13     65.98 o 
  -4  -9   3        1.51       -3.93      3.93 o 
  -3  -9   3     1286.09     1309.20     28.43 o 
  -2  -9   3     1005.46      957.11     23.94 o 
  -1  -9   3      280.09      287.80     11.78 o 
   0  -9   3      684.60      664.26     14.37 o 
   1  -9   3      641.49      650.19     11.50 o 
   2  -9   3     1145.19     1150.00     16.47 o 
   3  -9   3     5888.29     5782.64     56.37 o 
   4  -9   3     2617.81     2667.38     38.04 o 
   5  -9   3     1382.84     1433.02     24.36 o 
   6  -9   3       17.93        8.78      6.73 o 
   7  -9   3      125.94      112.53     10.80 o 
   8  -9   3     1344.95     1344.90     28.99 o 
   9  -9   3      723.34      709.94     24.64 o 
  10  -9   3     2364.89     2258.35     49.95 o 
  11  -9   3        7.87        9.95      8.44 o 
  12  -9   3      608.60      591.06     52.85 o 
  -8  -8   3      292.49      306.32     21.43 o 
  -7  -8   3      963.83     1102.19     33.79 o 
  -6  -8   3       26.05       29.49      9.38 o 
  -5  -8   3     1673.29     1715.59     40.38 o 
  -4  -8   3       17.04       22.66      6.82 o 
  -3  -8   3      311.33      323.24     13.91 o 
  -2  -8   3      180.04      198.75     10.77 o 
  -1  -8   3      346.52      324.76      9.20 o 
   0  -8   3     2942.91     2905.03     30.85 o 
   1  -8   3     2762.86     2809.27     30.19 o 
   2  -8   3     1824.23     1799.03     21.53 o 
   3  -8   3     4053.45     3870.51     42.16 o 
   4  -8   3     1675.86     1774.26     25.69 o 
   5  -8   3      310.06      316.44     16.70 o 
   6  -8   3       55.85       53.84      9.19 o 
   7  -8   3       53.11       53.50      8.34 o 
   8  -8   3     3087.56     2984.68     48.63 o 
   9  -8   3      542.87      558.12     18.64 o 
  10  -8   3     4249.06     4146.99     75.70 o 
  11  -8   3       74.91       64.07     11.15 o 
  12  -8   3        0.81       -8.72      8.72 o 
  -9  -7   3      322.93      338.62     26.73 o 
  -8  -7   3      829.66      891.27     30.66 o 
  -7  -7   3     1942.67     1913.72     52.20 o 
  -6  -7   3      497.61      522.61     21.21 o 
  -5  -7   3      359.56      370.76     16.83 o 
  -4  -7   3       85.53       82.01      6.64 o 
  -3  -7   3     1369.20     1282.89     25.82 o 
  -2  -7   3        0.01        0.38      3.59 o 
  -1  -7   3     6735.07     6743.80     62.04 o 
   0  -7   3     1317.60     1284.21     15.43 o 
   1  -7   3     9700.18    10001.01     92.07 o 
   2  -7   3       96.32      133.62      4.87 o 
   3  -7   3     7448.08     7639.84     71.31 o 
   4  -7   3        4.22        4.56      2.11 o 
   5  -7   3     1974.68     2015.99     43.12 o 
   6  -7   3      718.99      665.78     19.80 o 
   7  -7   3      371.68      359.26     13.43 o 
   8  -7   3     1079.82     1012.59     23.85 o 
   9  -7   3      738.85      671.73     19.99 o 
  10  -7   3      715.49      726.86     21.82 o 
  11  -7   3      380.33      400.45     21.26 o 
  12  -7   3       28.69        0.05     18.95 o 
  -9  -6   3      957.00      919.08     31.52 o 
  -8  -6   3     1682.51     1680.06     42.02 o 
  -7  -6   3      956.75      979.88     29.26 o 
  -6  -6   3      321.31      316.40     15.79 o 
  -5  -6   3      905.73      972.65     26.24 o 
  -4  -6   3     1172.17     1179.20     28.34 o 
  -3  -6   3     5149.76     4894.81     62.87 o 
  -2  -6   3       35.28       42.84      3.34 o 
  -1  -6   3     5663.45     5733.90     50.81 o 
   0  -6   3     1245.80     1279.47     14.77 o 
   1  -6   3      744.60      649.94      9.46 o 
   2  -6   3     2411.93     2688.41     28.23 o 
   3  -6   3     3461.45     3543.28     42.40 o 
   4  -6   3      257.43      213.12      8.76 o 
   5  -6   3      800.81      792.37     33.19 o 
   6  -6   3     2790.88     2527.61     39.81 o 
   7  -6   3     3661.48     3459.63     58.80 o 
   8  -6   3     2645.39     2546.79     42.68 o 
   9  -6   3     1467.25     1451.90     30.61 o 
  10  -6   3      346.20      350.17     14.58 o 
  11  -6   3      233.32      250.70     13.87 o 
  12  -6   3        2.43       -7.49      7.49 o 
 -10  -5   3     1313.31     1368.56     39.68 o 
  -9  -5   3      420.31      433.62     21.16 o 
  -8  -5   3       47.60       52.36     10.03 o 
  -7  -5   3      533.10      563.42     27.96 o 
  -6  -5   3      399.24      356.73     15.68 o 
  -5  -5   3     2906.02     2871.12     51.59 o 
  -4  -5   3     2097.08     2054.01     39.12 o 
  -3  -5   3    14158.32    13901.08    170.65 o 
  -2  -5   3     1136.96     1251.57     16.44 o 
  -1  -5   3     1363.31     1321.22     14.33 o 
   0  -5   3      467.42      477.56      6.95 o 
   1  -5   3       45.46       30.19      2.43 o 
   2  -5   3     5080.01     5553.76     62.01 o 
   3  -5   3    15959.92    16007.57    167.15 o 
   4  -5   3     3831.28     3812.88     47.49 o 
   5  -5   3        2.92        4.17      2.18 o 
   6  -5   3      515.05      513.06     14.37 o 
   7  -5   3      617.04      590.74     14.76 o 
   8  -5   3      415.26      422.05     13.37 o 
   9  -5   3     1413.71     1379.62     26.44 o 
  10  -5   3      357.94      368.04     14.43 o 
  11  -5   3       63.72       55.87      8.41 o 
  12  -5   3      353.36      250.70     30.40 o 
 -10  -4   3      620.44      687.02     26.94 o 
  -9  -4   3      383.97      410.28     20.21 o 
  -8  -4   3      326.60      290.19     20.35 o 
  -7  -4   3     1174.67     1232.66     30.85 o 
  -6  -4   3      137.19      106.80      9.72 o 
  -5  -4   3     2447.61     2276.28     43.40 o 
  -4  -4   3      179.72      150.41      5.65 o 
  -3  -4   3     4537.36     4309.83     44.98 o 
  -2  -4   3        7.38        6.72      1.52 o 
  -1  -4   3       31.81       21.48      1.99 o 
   0  -4   3      182.21      194.22      4.24 o 
   1  -4   3     8829.94     8806.91     80.83 o 
   2  -4   3       39.69       37.41      2.62 o 
   3  -4   3    13606.79    13437.10    164.93 o 
   4  -4   3     2725.48     2783.31     35.99 o 
   5  -4   3        5.47       15.46      2.10 o 
   6  -4   3     1593.70     1769.82     20.72 o 
   7  -4   3     2238.51     2300.78     30.98 o 
   8  -4   3     1531.87     1491.45     24.20 o 
   9  -4   3     2007.51     1965.76     30.15 o 
  10  -4   3      425.50      433.42     13.97 o 
  11  -4   3      188.87      191.38     12.71 o 
 -11  -3   3      342.71      381.52     85.83 o 
 -10  -3   3      724.43      706.53     51.55 o 
  -9  -3   3      665.27      659.46     23.56 o 
  -8  -3   3      372.92      323.33     15.63 o 
  -7  -3   3     1110.47     1112.53     27.87 o 
  -6  -3   3     1638.36     1633.11     33.66 o 
  -5  -3   3     1783.50     1647.26     28.09 o 
  -4  -3   3      880.67      871.95     18.50 o 
  -3  -3   3      652.79      621.01      8.61 o 
  -2  -3   3        6.49       19.47      1.84 o 
  -1  -3   3     2664.83     2890.58     26.85 o 
   0  -3   3       66.39       60.43      3.23 o 
   1  -3   3    11852.44    11705.53    105.47 o 
   2  -3   3     1483.55     1516.01     17.64 o 
   3  -3   3    13455.45    13400.30    131.76 o 
   4  -3   3      255.23      304.31      6.53 o 
   5  -3   3      289.04      319.16      7.60 o 
   6  -3   3       18.14       13.17      4.77 o 
   7  -3   3     3011.40     3064.93     35.20 o 
   8  -3   3     3768.50     3682.51     46.78 o 
   9  -3   3     2353.84     2262.38     33.32 o 
  10  -3   3     1210.47     1202.43     26.09 o 
  11  -3   3      196.38      189.82     12.75 o 
 -11  -2   3      575.76      551.00     30.25 o 
 -10  -2   3     1055.91     1051.74     41.19 o 
  -9  -2   3     1306.91     1281.60     48.95 o 
  -8  -2   3     2202.66     2232.93     44.41 o 
  -7  -2   3     1874.19     1891.69     37.67 o 
  -6  -2   3        4.95        1.63      7.00 o 
  -5  -2   3     6668.62     6939.18     97.44 o 
  -4  -2   3     3080.74     3362.86     45.95 o 
  -3  -2   3      168.05      127.60      5.40 o 
  -2  -2   3     2521.80     2705.84     24.73 o 
  -1  -2   3    24316.86    23034.10    205.14 o 
   0  -2   3    22766.97    22333.57    197.26 o 
   1  -2   3    40818.98    39099.30    469.72 o 
   2  -2   3     3330.62     3461.25     32.45 o 
   3  -2   3     3488.29     3577.96     35.94 o 
   4  -2   3     1265.33     1419.28     17.48 o 
   5  -2   3      115.47      125.03      5.53 o 
   6  -2   3       41.68       45.50      4.55 o 
   7  -2   3     2867.87     2950.65     34.48 o 
   8  -2   3     3751.67     3799.77     46.90 o 
   9  -2   3     1039.95     1111.55     24.08 o 
  10  -2   3      453.90      472.57     22.37 o 
  11  -2   3       60.98       49.48     11.63 o 
 -12  -1   3      154.24      166.91     20.51 o 
 -11  -1   3      213.06      199.68     14.44 o 
 -10  -1   3     2035.13     2118.79     58.34 o 
  -9  -1   3      783.87      795.29     24.09 o 
  -8  -1   3      850.33      858.75     23.37 o 
  -7  -1   3      123.12      119.62      6.34 o 
  -6  -1   3        1.10        3.92      2.38 o 
  -5  -1   3     2408.48     2380.09     33.24 o 
  -4  -1   3     3607.68     3737.17     43.16 o 
  -3  -1   3      141.74      101.93      3.70 o 
  -2  -1   3      956.15     1008.17      9.07 o 
  -1  -1   3      278.50      345.40      5.50 o 
   0  -1   3     1378.81     1350.14     15.61 o 
   1  -1   3     6424.44     6509.71     52.22 o 
   2  -1   3       20.98       20.56      1.87 o 
   3  -1   3       62.70       51.80      6.30 o 
   4  -1   3      407.33      510.66     10.25 o 
   5  -1   3     4137.95     4250.38     48.02 o 
   6  -1   3     1164.22     1190.03     17.73 o 
   7  -1   3     2390.27     2348.34     29.47 o 
   8  -1   3     3331.77     3326.08     39.48 o 
   9  -1   3      916.84      903.22     23.15 o 
  10  -1   3       61.63       46.19     10.70 o 
  11  -1   3      102.07      127.35     15.46 o 
 -12   0   3      896.25      973.06     58.93 o 
 -11   0   3       36.52       28.31      7.96 o 
 -10   0   3     2382.23     2414.63     43.66 o 
  -9   0   3     1040.51     1072.63     24.71 o 
  -8   0   3      187.35      179.80      7.57 o 
  -7   0   3      191.61      193.22      7.71 o 
  -6   0   3      228.66      278.49      8.15 o 
  -5   0   3     5042.53     4979.19     55.92 o 
  -4   0   3     9172.97     9654.12    113.39 o 
  -3   0   3     3750.36     3826.82     40.19 o 
  -2   0   3    17145.95    17089.97    133.51 o 
  -1   0   3     2943.36     2862.69     25.55 o 
   0   0   3     3719.45     3871.18     33.77 o 
   1   0   3     2398.09     2317.62     21.69 o 
   2   0   3        5.76        3.92      1.47 o 
   3   0   3      272.75      414.20      7.15 o 
   4   0   3      688.49      724.60     10.54 o 
   5   0   3     2254.69     2090.99     25.14 o 
   6   0   3      847.02      834.89     14.63 o 
   7   0   3     3101.28     3167.69     40.52 o 
   8   0   3      139.39      152.12      9.85 o 
   9   0   3      158.23      171.44     12.97 o 
  10   0   3      318.86      284.82     19.96 o 
 -12   1   3     1549.35     1634.93     53.05 o 
 -11   1   3      277.91      242.49     21.49 o 
 -10   1   3     2980.70     3033.46     55.15 o 
  -9   1   3     1816.82     1879.86     24.78 o 
  -8   1   3      526.14      540.72     13.15 o 
  -7   1   3     4946.27     5230.63     60.96 o 
  -6   1   3     5472.52     5601.71     63.21 o 
  -5   1   3    11112.49    11355.36    119.15 o 
  -4   1   3     2537.13     2501.62     29.35 o 
  -3   1   3    22458.92    22860.39    337.53 o 
  -2   1   3    21640.38    21723.66    194.17 o 
  -1   1   3     1346.73     1313.70     14.14 o 
   0   1   3     1297.53     1383.63     12.40 o 
   1   1   3    33597.75    32678.96    268.91 o 
   2   1   3       22.21       20.24      2.46 o 
   3   1   3     3458.15     3245.09     36.51 o 
   4   1   3      165.23      171.58      6.00 o 
   5   1   3     2788.30     2691.45     33.31 o 
   6   1   3       47.62       32.21      6.12 o 
   7   1   3     1391.01     1423.70     26.36 o 
   8   1   3      190.48      195.55     13.14 o 
   9   1   3      564.18      558.49     20.68 o 
  10   1   3       83.63       74.40     12.95 o 
 -13   2   3       27.25       31.20     12.65 o 
 -12   2   3     1286.73     1368.11     67.35 o 
 -11   2   3      399.88      434.48     25.44 o 
 -10   2   3      288.17      306.30     16.00 o 
  -9   2   3      238.84      248.40     10.18 o 
  -8   2   3      238.41      243.80      9.90 o 
  -7   2   3     1783.45     1862.68     24.04 o 
  -6   2   3     8068.29     8400.79     82.73 o 
  -5   2   3    10460.58    10865.62    103.73 o 
  -4   2   3      408.08      417.28      6.95 o 
  -3   2   3     2122.34     2430.77     25.98 o 
  -2   2   3     5502.29     5793.86     49.78 o 
  -1   2   3      297.06      275.76      4.47 o 
   0   2   3        2.39        5.29      1.26 o 
   1   2   3    21222.17    21494.87    174.90 o 
   2   2   3     1917.47     1952.45     20.69 o 
   3   2   3     3984.20     3909.88     43.36 o 
   4   2   3      306.75      291.87      8.85 o 
   5   2   3      201.30      198.31     11.27 o 
   6   2   3     1539.26     1470.08     26.03 o 
   7   2   3     1143.02     1139.33     27.03 o 
   8   2   3       29.91       13.30      6.98 o 
   9   2   3     1169.92     1211.76     31.40 o 
  10   2   3      413.24      407.87     26.79 o 
 -12   3   3      860.41      883.99     36.87 o 
 -11   3   3     1588.25     1554.92     31.94 o 
 -10   3   3        3.47       -5.61     10.58 o 
  -9   3   3      847.25      872.66     24.78 o 
  -8   3   3      945.45      943.81     15.91 o 
  -7   3   3      822.65      782.66     14.77 o 
  -6   3   3     4479.05     4518.62     52.17 o 
  -5   3   3     3015.54     3037.22     33.40 o 
  -4   3   3      659.35      673.31     12.07 o 
  -3   3   3        2.86        2.98      1.08 o 
  -2   3   3      342.90      313.06      4.72 o 
  -1   3   3     4534.26     4349.32     38.38 o 
   0   3   3     3250.34     3575.19     30.57 o 
   1   3   3    11146.61    10957.43     91.65 o 
   2   3   3     2215.28     2337.48     22.93 o 
   3   3   3      131.49      122.34      6.07 o 
   4   3   3     2614.37     2610.32     40.08 o 
   5   3   3     1063.50     1092.86     23.13 o 
   6   3   3       29.75       32.06      7.52 o 
   7   3   3      941.29      902.85     24.79 o 
   8   3   3      213.39      215.20     14.78 o 
   9   3   3     1613.04     1760.52     40.38 o 
 -12   4   3     1488.55     1623.51     67.59 o 
 -11   4   3      329.25      298.94     17.37 o 
 -10   4   3     2532.11     2622.66     51.09 o 
  -9   4   3      483.48      475.54     20.54 o 
  -8   4   3     2637.06     2636.29     48.22 o 
  -7   4   3     2447.12     2451.55     32.27 o 
  -6   4   3      221.37      192.69      9.68 o 
  -5   4   3     2340.08     2267.65     32.95 o 
  -4   4   3       16.59       30.85      2.04 o 
  -3   4   3      559.62      566.08      8.24 o 
  -2   4   3     4707.09     4874.79     43.30 o 
  -1   4   3    11106.89    10836.34     93.11 o 
   0   4   3     1569.07     1652.50     18.89 o 
   1   4   3     3010.47     2794.48     29.00 o 
   2   4   3      245.35      261.04      6.06 o 
   3   4   3       77.96       80.69      6.69 o 
   4   4   3      527.40      536.05     15.33 o 
   5   4   3     4776.84     4747.22     79.36 o 
   6   4   3      346.07      337.32     18.72 o 
   7   4   3     2022.92     2023.92     46.51 o 
   8   4   3       21.58       15.61      7.89 o 
 -12   5   3     2057.34     2149.24     56.72 o 
 -11   5   3      272.79      245.74     17.27 o 
 -10   5   3     2030.06     2117.50     44.18 o 
  -9   5   3      841.27      870.36     34.49 o 
  -8   5   3        6.39       13.71      5.28 o 
  -7   5   3     3009.40     3098.49     64.99 o 
  -6   5   3     2234.27     2345.65     38.22 o 
  -5   5   3      675.75      630.03     11.43 o 
  -4   5   3     1587.88     1559.29     17.08 o 
  -3   5   3       10.68        3.30      1.70 o 
  -2   5   3     6542.25     6748.97     63.31 o 
  -1   5   3     4485.34     4286.19     42.43 o 
   0   5   3       16.36        6.76      2.10 o 
   1   5   3      756.00      768.31     13.10 o 
   2   5   3      294.47      269.53      8.77 o 
   3   5   3       12.28        7.89      4.28 o 
   4   5   3       27.79       38.34      7.63 o 
   5   5   3     1179.00     1160.42     37.92 o 
   6   5   3      581.48      551.62     22.27 o 
   7   5   3     1286.14     1280.89     37.10 o 
   8   5   3        6.16       -4.88      7.41 o 
 -13   6   3        8.65       10.70     10.05 o 
 -12   6   3     1874.03     1947.63     76.71 o 
 -11   6   3       99.63       97.36     11.05 o 
 -10   6   3     1400.38     1513.58     35.55 o 
  -9   6   3       41.51       36.62      9.24 o 
  -8   6   3      101.96       78.07     11.23 o 
  -7   6   3     5901.82     5927.52    214.22 o 
  -6   6   3     2222.37     2209.01     39.49 o 
  -5   6   3     2465.09     2497.61     26.53 o 
  -4   6   3     4947.21     5001.87     48.60 o 
  -3   6   3      510.66      471.13      8.81 o 
  -2   6   3     1701.82     1748.96     21.04 o 
  -1   6   3     1938.99     1812.63     21.73 o 
   0   6   3      270.11      303.83      7.52 o 
   1   6   3      236.47      258.29      8.51 o 
   2   6   3     1123.31     1079.58     20.00 o 
   3   6   3     3997.17     3992.77     59.27 o 
   4   6   3        0.62        2.57      6.09 o 
   5   6   3     1670.42     1620.64     53.90 o 
   6   6   3      343.62      345.69     24.69 o 
   7   6   3      426.36      448.58     23.11 o 
 -13   7   3      105.64      106.64     22.92 o 
 -12   7   3     1402.29     1408.81     64.08 o 
 -11   7   3       27.51       26.19     13.56 o 
 -10   7   3       94.78      117.03     13.88 o 
  -9   7   3      953.97      993.38     32.72 o 
  -8   7   3     3254.83     3242.64     70.58 o 
  -7   7   3     3008.98     3015.53     54.26 o 
  -6   7   3     4858.00     4871.26     54.54 o 
  -5   7   3     1524.07     1492.90     18.85 o 
  -4   7   3     3244.57     3350.10     37.16 o 
  -3   7   3       14.74       13.34      3.07 o 
  -2   7   3        2.69        6.91      2.50 o 
  -1   7   3     5939.25     6272.34     64.37 o 
   0   7   3      941.77     1029.20     18.38 o 
   1   7   3     1403.57     1413.64     24.43 o 
   2   7   3     1134.18     1136.08     24.87 o 
   3   7   3     1955.63     1925.49     34.84 o 
   4   7   3        4.13        7.47      7.19 o 
   5   7   3      257.99      247.79     17.60 o 
   6   7   3        1.77       -6.83      6.83 o 
 -13   8   3       18.78       22.45     15.90 o 
 -12   8   3      579.56      594.95     42.56 o 
 -11   8   3       17.45        2.81     13.10 o 
 -10   8   3        4.19       -3.25      6.77 o 
  -9   8   3       79.72       64.55     11.08 o 
  -8   8   3     5284.44     5131.30    102.33 o 
  -7   8   3     1728.40     1742.22     30.27 o 
  -6   8   3     3632.33     3677.90     48.05 o 
  -5   8   3      567.87      534.97     13.19 o 
  -4   8   3     4465.50     4529.21     49.96 o 
  -3   8   3      100.89      103.52      5.96 o 
  -2   8   3      161.94      189.17      7.35 o 
  -1   8   3     1337.92     1342.50     19.98 o 
   0   8   3     1033.54     1037.04     19.43 o 
   1   8   3     2580.07     2571.59     44.14 o 
   2   8   3     1810.14     1769.74     34.50 o 
   3   8   3      815.03      806.81     26.55 o 
   4   8   3      131.49      137.20     13.56 o 
   5   8   3        2.46        2.40      7.57 o 
   6   8   3       92.10       75.67     18.94 o 
 -13   9   3       86.73       62.68     20.11 o 
 -12   9   3      599.36      646.40     44.43 o 
 -11   9   3       10.78        3.27     13.10 o 
 -10   9   3      240.51      257.72     29.93 o 
  -9   9   3        2.90       -3.32      6.92 o 
  -8   9   3     3448.42     3419.97     75.88 o 
  -7   9   3     2146.97     2152.71     36.33 o 
  -6   9   3      193.25      209.01      9.22 o 
  -5   9   3       51.89       68.51      6.32 o 
  -4   9   3        5.82        4.73      3.48 o 
  -3   9   3      613.95      629.19     13.04 o 
  -2   9   3      796.63      830.83     15.46 o 
  -1   9   3     2752.96     2747.49     38.18 o 
   0   9   3     1867.25     1793.51     35.17 o 
   1   9   3     1421.59     1391.92     34.82 o 
   2   9   3     1354.28     1370.41     35.64 o 
   3   9   3       45.95       32.25      9.07 o 
   4   9   3       84.45       68.93     11.39 o 
   5   9   3       73.50       91.60     13.19 o 
 -12  10   3      716.92      744.16     48.64 o 
 -11  10   3      450.87      509.36     38.82 o 
 -10  10   3     1271.44     1268.02     60.81 o 
  -9  10   3        5.83       -3.27     10.76 o 
  -8  10   3      784.40      847.04     24.30 o 
  -7  10   3      848.16      888.21     18.52 o 
  -6  10   3       11.65        6.01      5.39 o 
  -5  10   3        0.62       -0.90      3.70 o 
  -4  10   3     1183.27     1149.66     21.34 o 
  -3  10   3     2167.93     2117.24     29.01 o 
  -2  10   3     1272.66     1330.98     21.45 o 
  -1  10   3     2603.12     2564.28     37.53 o 
   0  10   3      667.48      622.58     22.81 o 
   1  10   3       12.14       -0.37      6.52 o 
   2  10   3      424.28      426.63     20.58 o 
   3  10   3      169.39      118.48     13.74 o 
   4  10   3       17.54       15.67      8.76 o 
 -12  11   3     1012.86     1009.36     58.00 o 
 -10  11   3     1237.75     1276.91     63.14 o 
  -9  11   3      158.71      164.64     25.26 o 
  -8  11   3      141.93      164.86     21.52 o 
  -7  11   3     1045.84     1072.51     33.51 o 
  -6  11   3      323.85      355.69     17.85 o 
  -5  11   3       39.85       27.97      7.82 o 
  -4  11   3     2436.78     2411.98     40.55 o 
  -3  11   3      555.48      563.68     17.38 o 
  -2  11   3      862.14      889.43     21.33 o 
  -1  11   3     1179.88     1209.08     32.90 o 
   0  11   3      208.08      192.72     15.31 o 
   1  11   3      321.38      347.50     20.94 o 
   2  11   3     1112.61     1137.37     35.36 o 
   3  11   3      722.37      763.00     29.70 o 
 -11  12   3      746.03      788.59     50.98 o 
 -10  12   3      295.56      247.43     32.27 o 
  -9  12   3     1142.31     1093.09     57.53 o 
  -8  12   3      503.84      428.44     35.55 o 
  -7  12   3      129.79      130.94     16.04 o 
  -6  12   3     1879.69     1986.84     59.77 o 
  -5  12   3        3.37       -9.45      9.45 o 
  -4  12   3     3522.81     3554.92     66.13 o 
  -3  12   3      208.71      196.50     15.86 o 
  -2  12   3        4.60       -8.27     18.24 o 
  -1  12   3       26.52       17.18      8.19 o 
   0  12   3      449.98      470.06     21.89 o 
   1  12   3      227.09      227.62     19.92 o 
 -10  13   3      359.60      390.09     40.69 o 
  -9  13   3       44.78       57.06     18.24 o 
  -8  13   3     1314.64     1391.97     66.42 o 
  -7  13   3        1.33       -1.40      9.26 o 
  -6  13   3     3493.51     3701.36     84.97 o 
  -5  13   3      136.61      123.30     12.97 o 
  -4  13   3      376.24      426.50     20.14 o 
  -3  13   3      295.61      263.15     27.36 o 
  -2  13   3      127.89       87.93     21.52 o 
  -1  13   3      100.13       90.35     15.71 o 
   0  13   3     1091.61     1026.86     47.47 o 
  -9  14   3        0.72        8.42     14.97 o 
  -8  14   3      626.20      610.39     44.43 o 
  -7  14   3        1.19       20.58     14.97 o 
  -6  14   3     1020.25     1148.96     49.81 o 
  -5  14   3      157.11      149.91     14.44 o 
  -4  14   3      454.81      445.85     27.02 o 
  -3  14   3      299.59      292.56     24.97 o 
  -2  14   3       75.77       48.46     13.22 o 
   1 -15   4      351.43      346.79     45.60 o 
   2 -15   4       75.18       75.23     15.69 o 
   3 -15   4     1280.67     1329.27     60.34 o 
   4 -15   4      316.40      315.66     25.79 o 
   5 -15   4      172.31      170.25     29.00 o 
   6 -15   4      282.89      278.77     36.95 o 
   7 -15   4      193.00      170.79     15.81 o 
   8 -15   4      102.32      115.76     14.30 o 
  -1 -14   4        2.02       -5.63      7.79 o 
   0 -14   4      569.31      554.36     24.03 o 
   1 -14   4     1305.14     1307.42     52.62 o 
   2 -14   4      266.60      270.95     46.07 o 
   3 -14   4     2567.42     2664.58     70.44 o 
   4 -14   4       20.64       16.70     14.97 o 
   5 -14   4       53.92       50.01     13.37 o 
   6 -14   4      709.81      778.27     35.29 o 
   7 -14   4      288.41      291.11     18.78 o 
   8 -14   4       45.03       52.96     10.97 o 
   9 -14   4     1584.69     1626.74     43.77 o 
  -3 -13   4      547.94      561.27     25.35 o 
  -2 -13   4     1028.47     1034.54     33.44 o 
  -1 -13   4      161.23      148.46     14.49 o 
   0 -13   4     1365.03     1341.05     37.50 o 
   1 -13   4      474.71      507.18     28.09 o 
   2 -13   4       24.83       34.26      9.69 o 
   3 -13   4      469.51      478.24     26.62 o 
   4 -13   4      826.95      818.51     34.06 o 
   5 -13   4       14.48       10.05      6.49 o 
   6 -13   4      371.91      414.53     20.12 o 
   7 -13   4     1690.31     1678.39     41.40 o 
   8 -13   4      232.67      187.67     17.65 o 
   9 -13   4      713.60      796.90     25.12 o 
  10 -13   4       76.32       86.18     16.56 o 
  -4 -12   4      728.92      757.84     29.15 o 
  -3 -12   4       50.65       50.68     10.36 o 
  -2 -12   4     2667.35     2682.36     69.10 o 
  -1 -12   4        5.38       -3.23      7.10 o 
   0 -12   4      388.79      376.13     20.57 o 
   1 -12   4     2735.24     2691.25     39.51 o 
   2 -12   4      158.44      135.45     11.85 o 
   3 -12   4      412.18      444.57     24.64 o 
   4 -12   4      850.07      841.19     21.82 o 
   5 -12   4      884.46      882.37     23.11 o 
   6 -12   4     1105.87     1061.95     22.31 o 
   7 -12   4     1658.98     1621.76     34.36 o 
   8 -12   4      203.76      176.77     12.70 o 
   9 -12   4      717.40      600.94     24.30 o 
  10 -12   4      255.01      275.22     19.56 o 
  -5 -11   4      176.67      177.45     16.87 o 
  -4 -11   4     1572.30     1590.88     41.99 o 
  -3 -11   4       95.53       98.67     12.35 o 
  -2 -11   4     1823.44     1810.43     60.38 o 
  -1 -11   4       94.63       93.51     10.95 o 
   0 -11   4      342.44      319.40     13.18 o 
   1 -11   4     1182.10     1206.86     22.73 o 
   2 -11   4      314.83      311.67     14.98 o 
   3 -11   4      124.45      112.37      7.18 o 
   4 -11   4     2364.61     2440.48     34.25 o 
   5 -11   4     2241.64     2222.63     32.13 o 
   6 -11   4      242.97      236.99     13.39 o 
   7 -11   4     1536.83     1536.62     32.59 o 
   8 -11   4      144.10      158.18     12.04 o 
   9 -11   4      615.10      570.75     23.58 o 
  10 -11   4      956.38      959.29     31.48 o 
  11 -11   4      409.62      415.26     49.11 o 
  -6 -10   4     2079.66     2156.70     71.22 o 
  -5 -10   4       11.29        2.08      7.27 o 
  -4 -10   4     3237.30     3202.71     63.15 o 
  -3 -10   4       79.62       58.11      9.63 o 
  -2 -10   4     1043.30     1032.62     25.54 o 
  -1 -10   4      281.93      292.66     12.69 o 
   0 -10   4       15.59        9.88      3.97 o 
   1 -10   4      839.25      828.65     17.12 o 
   2 -10   4     2425.00     2441.67     29.50 o 
   3 -10   4      198.35      206.52      8.39 o 
   4 -10   4     3963.60     3927.34     47.91 o 
   5 -10   4     1537.75     1520.67     26.59 o 
   6 -10   4      324.23      371.22     16.65 o 
   7 -10   4       10.45        5.46      5.48 o 
   8 -10   4       17.06        0.29      5.69 o 
   9 -10   4      449.95      480.73     20.95 o 
  10 -10   4      650.97      696.74     26.27 o 
  11 -10   4     1048.38     1118.34     42.33 o 
  -7  -9   4      264.95      261.19     19.47 o 
  -6  -9   4     1210.03     1259.92     36.08 o 
  -5  -9   4        0.06        3.61      7.68 o 
  -4  -9   4     1310.63     1333.19     28.36 o 
  -3  -9   4        0.21       -1.40      4.22 o 
  -2  -9   4     1465.33     1483.35     36.39 o 
  -1  -9   4      148.46      186.74      9.94 o 
   0  -9   4       31.44       33.72      4.57 o 
   1  -9   4     3430.97     3342.28     41.30 o 
   2  -9   4     2651.24     2604.52     29.32 o 
   3  -9   4     1261.22     1285.99     26.85 o 
   4  -9   4     2426.86     2387.11     35.33 o 
   5  -9   4      210.86      215.52     12.35 o 
   6  -9   4       10.72       -4.25      4.25 o 
   7  -9   4      308.37      266.83     13.68 o 
   8  -9   4      108.88      105.56      9.62 o 
   9  -9   4      882.99      903.07     24.61 o 
  10  -9   4      145.21      144.12     14.13 o 
  11  -9   4     1403.74     1319.47     37.80 o 
  -8  -8   4      838.55      832.24     40.21 o 
  -7  -8   4      635.49      616.94     25.05 o 
  -6  -8   4     3318.78     3258.27     63.57 o 
  -5  -8   4      757.59      745.90     24.81 o 
  -4  -8   4      337.30      365.63     12.82 o 
  -3  -8   4       32.41       29.89      5.46 o 
  -2  -8   4     3681.59     3751.95     52.58 o 
  -1  -8   4       39.34       37.05      4.10 o 
   0  -8   4     4479.44     4387.41     48.05 o 
   1  -8   4     1845.47     1850.46     23.89 o 
   2  -8   4     1726.06     1650.13     20.21 o 
   3  -8   4      607.46      651.94     13.65 o 
   4  -8   4     2220.35     2262.24     36.90 o 
   5  -8   4        4.27        0.52      4.09 o 
   6  -8   4       36.63       19.30      5.43 o 
   7  -8   4     3999.58     3795.95     67.78 o 
   8  -8   4      384.66      369.43     14.79 o 
   9  -8   4     2488.59     2569.37     45.71 o 
  10  -8   4      303.05      333.15     28.96 o 
  11  -8   4      729.69      710.67     28.40 o 
  -9  -7   4     2058.96     2193.38     52.67 o 
  -8  -7   4      299.30      363.63     21.91 o 
  -7  -7   4        6.63        2.09      6.82 o 
  -6  -7   4     1688.72     1654.08     39.12 o 
  -5  -7   4      989.82     1000.84     27.65 o 
  -4  -7   4     1355.69     1407.30     27.18 o 
  -3  -7   4        0.13        1.70      3.99 o 
  -2  -7   4    11234.18    11023.68    121.25 o 
  -1  -7   4      216.52      212.84      5.47 o 
   0  -7   4     4562.56     4533.26     43.95 o 
   1  -7   4     1448.78     1457.17     18.78 o 
   2  -7   4      936.00      831.16     12.51 o 
   3  -7   4      532.64      549.26     10.01 o 
   4  -7   4     1741.07     1653.66     22.90 o 
   5  -7   4      206.35      184.22     10.73 o 
   6  -7   4      540.28      525.95     18.37 o 
   7  -7   4      564.46      547.83     21.33 o 
   8  -7   4     1722.94     1663.27     32.91 o 
   9  -7   4     1409.01     1393.03     30.57 o 
  10  -7   4      808.51      808.08     23.53 o 
  11  -7   4        0.75       -6.42      6.42 o 
  -9  -6   4     2494.73     2536.40     58.07 o 
  -8  -6   4      375.97      369.05     19.62 o 
  -7  -6   4      215.16      229.80     19.88 o 
  -6  -6   4      305.67      357.05     16.46 o 
  -5  -6   4        3.96        2.50      4.73 o 
  -4  -6   4     4306.99     4300.41     61.56 o 
  -3  -6   4     3880.43     3951.22     52.53 o 
  -2  -6   4     5805.27     5618.03     56.00 o 
  -1  -6   4      819.59      830.86     11.58 o 
   0  -6   4      804.84      833.16     11.94 o 
   1  -6   4        4.45        1.63      1.75 o 
   2  -6   4      229.72      153.62      5.38 o 
   3  -6   4        0.75       -1.37      1.96 o 
   4  -6   4     3994.77     3635.31     46.82 o 
   5  -6   4     4093.11     4102.00     57.35 o 
   6  -6   4      533.76      483.58     14.70 o 
   7  -6   4      228.57      238.56     16.07 o 
   8  -6   4      437.97      445.80     16.61 o 
   9  -6   4      580.14      585.49     18.93 o 
  10  -6   4      505.14      532.47     17.07 o 
  11  -6   4       81.71       77.10      9.16 o 
 -10  -5   4      602.38      613.57     32.70 o 
  -9  -5   4     1142.44     1118.16     33.14 o 
  -8  -5   4     1155.12     1171.46     45.03 o 
  -7  -5   4      233.74      230.15     15.05 o 
  -6  -5   4      800.50      825.48     23.64 o 
  -5  -5   4      799.94      805.30     22.19 o 
  -4  -5   4     6374.82     6112.81     81.30 o 
  -3  -5   4     5747.36     6050.92     68.44 o 
  -2  -5   4     2143.54     1933.78     21.12 o 
  -1  -5   4      311.32      347.65      5.52 o 
   0  -5   4       65.82       77.65      4.04 o 
   1  -5   4     1502.06     1635.78     20.07 o 
   2  -5   4     7657.59     7545.46     75.19 o 
   3  -5   4      973.24      987.27     13.96 o 
   4  -5   4     7562.47     7115.56     82.64 o 
   5  -5   4     2319.00     2237.34     35.60 o 
   6  -5   4      762.17      745.91     20.29 o 
   7  -5   4      376.66      405.81     12.65 o 
   8  -5   4      841.03      850.16     19.66 o 
   9  -5   4     1868.58     1815.90     32.15 o 
  10  -5   4      238.46      230.12     12.98 o 
  11  -5   4      524.62      546.44     20.15 o 
 -11  -4   4        6.67       13.73     12.55 o 
 -10  -4   4      214.06      218.97     47.24 o 
  -9  -4   4        0.76       -6.16      6.16 o 
  -8  -4   4     1770.95     1711.13     43.73 o 
  -7  -4   4      108.19       93.50      9.47 o 
  -6  -4   4     1791.66     1830.07     63.02 o 
  -5  -4   4     1907.77     1873.20     36.27 o 
  -4  -4   4     3852.39     3692.25     46.01 o 
  -3  -4   4     2297.74     2344.49     24.52 o 
  -2  -4   4      633.39      571.89      6.93 o 
  -1  -4   4     5447.77     5836.25     48.27 o 
   0  -4   4     1904.05     1901.50     26.92 o 
   1  -4   4       27.48       31.88      3.59 o 
   2  -4   4    13199.28    12867.06    123.22 o 
   3  -4   4     1505.40     1537.13     22.66 o 
   4  -4   4     5248.56     5113.97     61.29 o 
   5  -4   4       18.18       14.64      2.20 o 
   6  -4   4      547.52      615.08     13.32 o 
   7  -4   4      256.69      243.56     10.25 o 
   8  -4   4      848.06      801.83     18.04 o 
   9  -4   4     2128.25     2127.72     32.62 o 
  10  -4   4       20.31       21.08      7.46 o 
  11  -4   4      888.84      862.63     23.20 o 
 -11  -3   4      270.52      244.24     38.82 o 
 -10  -3   4     1074.04     1085.13     43.50 o 
  -9  -3   4      829.90      841.37     26.27 o 
  -8  -3   4     1303.71     1285.21     48.31 o 
  -7  -3   4     1029.30     1037.44     27.45 o 
  -6  -3   4     2742.66     2674.80     53.95 o 
  -5  -3   4      685.97      611.70     14.81 o 
  -4  -3   4    10339.09    10625.71    132.20 o 
  -3  -3   4     2957.38     3090.67     30.30 o 
  -2  -3   4     2491.11     2408.96     22.56 o 
  -1  -3   4     2867.08     3021.10     26.44 o 
   0  -3   4      698.36      634.73      8.92 o 
   1  -3   4     1018.06     1072.80     13.15 o 
   2  -3   4    10967.41    10636.38    102.39 o 
   3  -3   4     3942.58     4082.48     41.36 o 
   4  -3   4      768.09      770.38     13.83 o 
   5  -3   4      308.14      313.63      7.97 o 
   6  -3   4      146.64      160.23      6.81 o 
   7  -3   4     1447.66     1393.09     22.88 o 
   8  -3   4     1771.11     1720.21     27.31 o 
   9  -3   4     1936.63     2022.58     31.75 o 
  10  -3   4      121.86      122.01     14.04 o 
  11  -3   4       57.84       41.75      8.51 o 
 -11  -2   4     1047.75     1079.78     34.10 o 
 -10  -2   4      259.96      232.43     25.26 o 
  -9  -2   4     2070.95     2048.58     43.22 o 
  -8  -2   4      857.42      920.67     24.68 o 
  -7  -2   4       70.94       66.22      7.28 o 
  -6  -2   4      429.24      438.94     18.68 o 
  -5  -2   4     2647.23     2853.58     38.26 o 
  -4  -2   4     6279.43     6272.66     80.11 o 
  -3  -2   4     1333.05     1381.03     14.48 o 
  -2  -2   4    38127.88    36773.96    325.14 o 
  -1  -2   4        1.39        6.29      1.81 o 
   0  -2   4     8913.81     8624.91     78.89 o 
   1  -2   4        0.22        0.45      1.44 o 
   2  -2   4    12365.75    12674.23    104.43 o 
   3  -2   4     4761.37     5444.54     57.70 o 
   4  -2   4      325.62      263.91      6.19 o 
   5  -2   4      637.04      687.77     12.10 o 
   6  -2   4      412.46      386.61      9.78 o 
   7  -2   4     2823.10     2715.15     36.10 o 
   8  -2   4     1017.74     1020.33     26.74 o 
   9  -2   4     1184.89     1197.29     25.75 o 
  10  -2   4      705.76      687.89     20.61 o 
  11  -2   4      369.40      398.29     24.68 o 
 -12  -1   4      221.03      250.88     28.06 o 
 -11  -1   4     2842.60     2896.63     75.37 o 
 -10  -1   4       57.10       55.46      9.62 o 
  -9  -1   4     1539.42     1623.27     31.48 o 
  -8  -1   4     1517.05     1648.65     34.42 o 
  -7  -1   4      485.30      460.87     14.24 o 
  -6  -1   4      892.50      916.12     17.10 o 
  -5  -1   4     2258.44     2281.60     29.56 o 
  -4  -1   4     5663.63     5577.30     57.03 o 
  -3  -1   4      765.23      743.12      8.93 o 
  -2  -1   4    16977.38    16725.64    118.80 o 
  -1  -1   4     3886.87     3924.62     37.49 o 
   0  -1   4     9059.70     9176.53     90.78 o 
   1  -1   4       77.67       88.60      4.12 o 
   2  -1   4      756.25      633.97      8.94 o 
   3  -1   4        0.83        5.83      1.82 o 
   4  -1   4     1492.02     1409.09     18.48 o 
   5  -1   4       34.69       39.01      5.19 o 
   6  -1   4     1519.26     1497.06     21.24 o 
   7  -1   4     3134.31     3203.90     37.76 o 
   8  -1   4      667.21      742.58     19.17 o 
   9  -1   4      221.25      213.99     14.43 o 
  10  -1   4      170.57      195.19     17.73 o 
 -12   0   4       52.66       57.45     13.37 o 
 -11   0   4     2391.51     2528.16     67.78 o 
 -10   0   4      818.35      836.65     26.44 o 
  -9   0   4      986.84     1001.11     27.52 o 
  -8   0   4      853.09      905.18     17.44 o 
  -7   0   4      455.23      450.55     13.81 o 
  -6   0   4     1803.37     1772.65     24.60 o 
  -5   0   4     2141.94     2005.80     29.81 o 
  -4   0   4    14736.38    15316.31    162.92 o 
  -3   0   4      449.13      511.42      7.13 o 
  -2   0   4     3791.38     3854.30     30.54 o 
  -1   0   4     3145.42     3349.19     29.28 o 
   0   0   4     9489.02     9687.98     76.77 o 
   1   0   4       12.35       18.88      1.84 o 
   2   0   4     6455.65     6237.97     59.23 o 
   3   0   4     1631.91     1745.61     20.89 o 
   4   0   4     4627.93     4832.36     49.08 o 
   5   0   4      195.23      197.17      7.41 o 
   6   0   4     2014.93     2079.24     29.10 o 
   7   0   4      380.90      380.64     13.62 o 
   8   0   4     1193.92     1215.99     25.51 o 
   9   0   4        1.16       -0.23      7.41 o 
  10   0   4      437.20      471.01     32.63 o 
 -12   1   4        0.19        2.72     12.16 o 
 -11   1   4      640.77      651.26     30.41 o 
 -10   1   4      920.93      927.89     34.71 o 
  -9   1   4      103.97       86.41     10.06 o 
  -8   1   4        6.46        4.97      3.38 o 
  -7   1   4     1583.00     1662.94     24.23 o 
  -6   1   4     2117.22     2133.09     27.99 o 
  -5   1   4     7892.26     7859.48     78.66 o 
  -4   1   4    25179.11    26366.24    290.77 o 
  -3   1   4     5128.90     5325.16     48.61 o 
  -2   1   4     1152.97     1324.36     13.69 o 
  -1   1   4      829.34      868.14      8.86 o 
   0   1   4     2100.06     2145.18     18.58 o 
   1   1   4     5638.35     6131.60     52.66 o 
   2   1   4    16426.44    16114.22    132.32 o 
   3   1   4       67.68       77.64      4.27 o 
   4   1   4    11468.96    11397.61    112.76 o 
   5   1   4      756.02      729.05     14.52 o 
   6   1   4      929.24      982.59     20.55 o 
   7   1   4       19.73       17.29      5.56 o 
   8   1   4       80.39      108.58     10.95 o 
   9   1   4        2.05       -2.30      7.94 o 
  10   1   4     1065.44     1067.55     36.31 o 
 -13   2   4      603.82      572.97     32.06 o 
 -12   2   4      121.41      125.41     17.03 o 
 -11   2   4     2500.80     2436.81     64.48 o 
 -10   2   4      835.72      823.72     25.04 o 
  -9   2   4        9.40       16.08      5.91 o 
  -8   2   4      119.85      112.95      5.96 o 
  -7   2   4     3878.20     3992.01     43.47 o 
  -6   2   4      847.14      791.31     12.22 o 
  -5   2   4     7939.97     8314.93     83.12 o 
  -4   2   4     3256.49     3452.47     62.85 o 
  -3   2   4    13687.58    14425.33    142.10 o 
  -2   2   4     2243.42     2455.01     20.42 o 
  -1   2   4     1045.98     1023.40     10.04 o 
   0   2   4     4654.41     4464.05     39.44 o 
   1   2   4      197.64      223.57      4.91 o 
   2   2   4    11760.30    11604.45    103.71 o 
   3   2   4     1467.03     1533.52     21.29 o 
   4   2   4     1194.05     1218.85     19.10 o 
   5   2   4      199.27      202.51     10.20 o 
   6   2   4     3499.37     3496.92     48.59 o 
   7   2   4      537.32      564.93     19.44 o 
   8   2   4     1000.45     1057.72     49.08 o 
   9   2   4      509.53      549.68     21.86 o 
 -13   3   4      156.64      160.13     19.38 o 
 -12   3   4      480.69      475.89     27.93 o 
 -11   3   4      723.28      741.74     25.60 o 
 -10   3   4       86.29       90.34     10.25 o 
  -9   3   4      730.35      700.25     21.77 o 
  -8   3   4        0.44        8.87      4.57 o 
  -7   3   4     2014.34     2001.50     27.55 o 
  -6   3   4     5276.69     5430.68     57.09 o 
  -5   3   4      329.62      390.10      8.28 o 
  -4   3   4     1266.39     1214.34     14.84 o 
  -3   3   4      156.86      201.49      4.91 o 
  -2   3   4     3126.88     3229.81     28.46 o 
  -1   3   4     4672.82     4987.78     42.49 o 
   0   3   4     9430.70     8991.85     81.34 o 
   1   3   4     4475.56     4819.41     46.30 o 
   2   3   4     5292.59     5393.63     55.25 o 
   3   3   4     2473.23     2481.00     33.34 o 
   4   3   4      997.37      940.94     20.73 o 
   5   3   4       22.05       17.40      5.45 o 
   6   3   4     2856.32     2912.72     49.68 o 
   7   3   4      871.16      879.44     25.09 o 
   8   3   4     1019.34     1067.79     29.26 o 
   9   3   4      232.06      209.50     16.02 o 
 -13   4   4       83.34       88.69     15.69 o 
 -12   4   4      431.42      471.57     27.25 o 
 -11   4   4     1954.25     1952.64     43.64 o 
 -10   4   4        3.44       -1.43      5.39 o 
  -9   4   4      626.11      626.62     20.51 o 
  -8   4   4      120.66      118.22      9.77 o 
  -7   4   4     1280.42     1247.92     28.06 o 
  -6   4   4     1271.28     1225.08     24.64 o 
  -5   4   4      687.79      653.78     16.43 o 
  -4   4   4     1440.19     1438.83     18.01 o 
  -3   4   4     3929.62     4006.18     36.17 o 
  -2   4   4     1329.42     1254.58     15.70 o 
  -1   4   4     9957.22    10704.31     98.29 o 
   0   4   4     6179.19     5910.29     65.12 o 
   1   4   4        0.17       -0.83      1.87 o 
   2   4   4     1819.73     1820.96     23.97 o 
   3   4   4     2722.20     2613.96     40.77 o 
   4   4   4        7.08        1.89      4.39 o 
   5   4   4       33.84       31.05      7.99 o 
   6   4   4      356.56      397.92     18.98 o 
   7   4   4      771.93      740.69     23.87 o 
   8   4   4     1111.12     1179.39     32.07 o 
 -12   5   4       36.33       30.28     10.72 o 
 -11   5   4     3032.60     3099.29     59.83 o 
 -10   5   4       20.85       12.54      8.25 o 
  -9   5   4      804.76      819.50     23.74 o 
  -8   5   4      268.93      269.98     17.07 o 
  -7   5   4       90.90      113.69     11.41 o 
  -6   5   4     3286.02     3341.05     53.62 o 
  -5   5   4     6375.61     6618.24     61.06 o 
  -4   5   4      425.22      408.74      8.61 o 
  -3   5   4     4850.44     4843.79     46.84 o 
  -2   5   4     6969.28     7133.84     64.13 o 
  -1   5   4      392.28      371.90      7.74 o 
   0   5   4     3839.26     3925.53     43.55 o 
   1   5   4       27.74       35.14      3.96 o 
   2   5   4      360.18      396.76     12.69 o 
   3   5   4     3285.25     3272.12     49.56 o 
   4   5   4     4900.24     4927.03     82.26 o 
   5   5   4        3.38       10.80      7.95 o 
   6   5   4     1851.18     1852.92     44.43 o 
   7   5   4      168.95      152.43     14.76 o 
 -13   6   4      701.18      792.34     48.64 o 
 -12   6   4        3.71       -1.57      7.32 o 
 -11   6   4     1889.72     2058.21     57.48 o 
 -10   6   4      520.82      526.03     24.14 o 
  -9   6   4      700.35      725.08     28.77 o 
  -8   6   4      588.31      613.92     24.47 o 
  -7   6   4      655.85      658.02     40.59 o 
  -6   6   4     4555.71     4488.61     59.96 o 
  -5   6   4     2649.39     2735.12     36.33 o 
  -4   6   4     1368.68     1380.13     17.35 o 
  -3   6   4     4132.10     4178.77     44.72 o 
  -2   6   4      924.31      962.78     14.71 o 
  -1   6   4        6.81        6.71      2.44 o 
   0   6   4     4162.96     4421.33     52.19 o 
   1   6   4      285.16      285.20      9.90 o 
   2   6   4      792.02      822.23     17.86 o 
   3   6   4      247.20      227.84     15.01 o 
   4   6   4     1802.98     1785.31     41.12 o 
   5   6   4        6.40        1.23     10.73 o 
   6   6   4      282.21      243.15     17.78 o 
   7   6   4        1.79       -6.63      6.63 o 
 -13   7   4     1203.47     1313.39     64.55 o 
 -12   7   4       77.61       74.84     19.18 o 
 -11   7   4      149.73      133.88     15.36 o 
 -10   7   4      313.09      321.96     20.91 o 
  -9   7   4      466.95      472.94     22.82 o 
  -8   7   4      203.66      238.23     22.68 o 
  -7   7   4     2481.25     2424.09     48.65 o 
  -6   7   4     3994.05     4051.97     51.16 o 
  -5   7   4     3871.20     3850.15     46.42 o 
  -4   7   4       15.47       12.26      2.83 o 
  -3   7   4     1181.73     1205.25     17.68 o 
  -2   7   4      426.36      446.68      9.92 o 
  -1   7   4      308.29      335.01      8.66 o 
   0   7   4     1677.62     1689.67     25.86 o 
   1   7   4     1606.63     1674.29     28.11 o 
   2   7   4     3115.42     3039.27     49.62 o 
   3   7   4     1810.64     1783.81     41.13 o 
   4   7   4     1585.90     1526.25     56.12 o 
   5   7   4      145.12      137.29     14.01 o 
   6   7   4      232.93      233.46     18.45 o 
 -13   8   4     1330.28     1294.68     64.55 o 
 -12   8   4      425.27      324.14     34.14 o 
 -11   8   4      571.35      573.69     51.68 o 
 -10   8   4       32.16        7.98      7.39 o 
  -9   8   4      176.07      181.16     16.87 o 
  -8   8   4      477.61      470.53     22.98 o 
  -7   8   4      653.33      706.91     20.50 o 
  -6   8   4     1561.16     1573.70     25.54 o 
  -5   8   4     1055.53     1068.57     24.62 o 
  -4   8   4       27.08       33.72      4.28 o 
  -3   8   4      875.95      948.96     15.92 o 
  -2   8   4      421.46      415.33     10.28 o 
  -1   8   4      170.31      176.36      7.39 o 
   0   8   4     2506.41     2471.35     47.68 o 
   1   8   4     1895.73     1824.54     35.27 o 
   2   8   4      680.91      718.12     24.45 o 
   3   8   4     1557.40     1530.50     38.96 o 
   4   8   4      233.79      205.63     16.66 o 
   5   8   4        2.40       -0.42      7.84 o 
 -13   9   4     1200.40     1195.99     63.14 o 
 -12   9   4       67.67       96.82     21.98 o 
 -11   9   4      742.69      717.03     45.37 o 
 -10   9   4      206.62      208.47     23.15 o 
  -9   9   4     1330.70     1445.34     54.72 o 
  -8   9   4     1084.82     1121.21     49.58 o 
  -7   9   4      348.46      346.62     11.92 o 
  -6   9   4      171.18      167.58     10.62 o 
  -5   9   4      358.44      397.07     12.35 o 
  -4   9   4      242.99      217.62      9.88 o 
  -3   9   4     3384.46     3435.08     44.93 o 
  -2   9   4     1334.34     1318.28     20.80 o 
  -1   9   4       61.14       51.94      7.01 o 
   0   9   4     4007.50     3892.35     58.97 o 
   1   9   4      849.59      791.60     25.89 o 
   2   9   4        1.80       -4.40      6.88 o 
   3   9   4      881.88      869.04     29.50 o 
   4   9   4      120.19      128.52     18.43 o 
 -12  10   4       55.24       58.00     19.64 o 
 -11  10   4      414.07      472.88     37.89 o 
 -10  10   4     1172.67     1223.12     60.34 o 
  -9  10   4      686.89      669.97     29.57 o 
  -8  10   4      932.66      908.13     26.04 o 
  -7  10   4      345.67      383.99     16.10 o 
  -6  10   4      470.19      453.43     16.06 o 
  -5  10   4      284.19      273.73     13.58 o 
  -4  10   4      520.23      480.96     21.20 o 
  -3  10   4     2823.65     2872.66     40.21 o 
  -2  10   4     1287.60     1290.91     24.80 o 
  -1  10   4      221.79      203.71     12.50 o 
   0  10   4      786.16      761.55     25.62 o 
   1  10   4      484.79      470.41     20.92 o 
   2  10   4      265.85      229.97     17.34 o 
   3  10   4      432.04      445.12     38.51 o 
 -12  11   4      142.35      154.82     27.60 o 
 -11  11   4     1101.05     1095.43     59.40 o 
 -10  11   4      402.01      322.27     34.61 o 
  -9  11   4       59.73       85.13     14.55 o 
  -8  11   4      611.93      672.18     43.97 o 
  -7  11   4      250.38      281.68     26.66 o 
  -6  11   4        0.26       -5.74      5.74 o 
  -5  11   4     3845.71     3887.30     70.12 o 
  -4  11   4       41.63       36.55      7.64 o 
  -3  11   4     1219.42     1245.64     29.41 o 
  -2  11   4      603.70      612.54     20.33 o 
  -1  11   4       59.88       69.54     10.47 o 
   0  11   4        3.89        3.34      6.99 o 
   1  11   4      633.07      694.53     37.69 o 
   2  11   4      608.32      605.21     46.31 o 
 -11  12   4      976.22      986.91     58.00 o 
 -10  12   4        0.80      -10.29     11.69 o 
  -9  12   4      555.32      585.13     42.56 o 
  -8  12   4      140.04      138.57     17.36 o 
  -7  12   4     1369.88     1389.40     45.84 o 
  -6  12   4       30.16       25.96     10.32 o 
  -5  12   4     3636.05     3730.71     68.91 o 
  -4  12   4        3.13        3.51      6.92 o 
  -3  12   4      114.86      112.40     12.10 o 
  -2  12   4      462.73      507.64     27.54 o 
  -1  12   4       21.23       13.38      9.89 o 
   0  12   4       19.00       18.20     10.90 o 
   1  12   4     1777.24     1814.08     47.03 o 
 -10  13   4       22.01       36.95     18.24 o 
  -9  13   4      831.19      838.64     51.92 o 
  -8  13   4       51.80       61.30     22.92 o 
  -7  13   4     1425.71     1458.45     47.94 o 
  -6  13   4       30.77       22.48     11.08 o 
  -5  13   4     1116.04     1161.03     38.78 o 
  -4  13   4        5.98        3.34      7.34 o 
  -3  13   4       65.48       61.42     13.45 o 
  -2  13   4      422.68      499.90     41.86 o 
  -1  13   4      155.63      172.36     20.05 o 
  -8  14   4       63.40       45.37     18.71 o 
  -7  14   4      691.25      752.87     34.88 o 
  -6  14   4      149.73      148.31     18.51 o 
  -5  14   4      105.25      128.43     17.91 o 
  -4  14   4       80.72      101.93     19.88 o 
  -3  14   4      424.78      416.75     42.56 o 
   0 -15   5        0.51       -1.26     12.86 o 
   1 -15   5      657.79      703.83     36.05 o 
   2 -15   5     1280.76     1376.76     49.93 o 
   3 -15   5      540.53      484.53     30.71 o 
   4 -15   5     1416.66     1508.98     51.92 o 
   5 -15   5      181.98      179.98     21.65 o 
   6 -15   5        2.48      -13.10     13.10 o 
   7 -15   5       71.21       63.62     10.02 o 
  -2 -14   5      165.31      182.66     17.79 o 
  -1 -14   5      368.51      407.59     22.68 o 
   0 -14   5      186.96      197.20     21.50 o 
   1 -14   5      541.63      581.63     30.92 o 
   2 -14   5      713.50      657.62     32.72 o 
   3 -14   5        1.67       -5.38      9.26 o 
   4 -14   5      219.99      246.51     23.14 o 
   5 -14   5      362.61      387.49     28.57 o 
   6 -14   5      292.63      288.89     16.40 o 
   7 -14   5       20.21       14.49      7.31 o 
   8 -14   5     2188.87     2135.95     43.66 o 
   9 -14   5       26.01       31.07     10.13 o 
  -3 -13   5      693.85      684.33     28.12 o 
  -2 -13   5        0.26        6.49      8.26 o 
  -1 -13   5     1990.33     1927.36     46.22 o 
   0 -13   5        3.84        4.06     13.56 o 
   1 -13   5     2002.16     1992.20     58.04 o 
   2 -13   5      380.08      438.79     30.52 o 
   3 -13   5        9.22        0.68      9.19 o 
   4 -13   5       35.21       51.15      9.75 o 
   5 -13   5      947.39      978.35     25.35 o 
   6 -13   5      501.64      495.89     17.16 o 
   7 -13   5        9.28       11.94      7.93 o 
   8 -13   5     1341.83     1352.69     32.62 o 
   9 -13   5        6.85        3.89      7.12 o 
  -4 -12   5      252.46      258.25     19.29 o 
  -3 -12   5     2154.41     2218.20     51.38 o 
  -2 -12   5        1.32       14.05      8.36 o 
  -1 -12   5     2920.10     3003.16     59.96 o 
   0 -12   5       75.11       55.57      8.31 o 
   1 -12   5     1135.61     1041.09     28.59 o 
   2 -12   5       19.91       18.14      6.96 o 
   3 -12   5       13.28       -8.27      8.27 o 
   4 -12   5      933.48      918.17     23.31 o 
   5 -12   5     2468.93     2563.85     44.84 o 
   6 -12   5     1290.34     1342.96     26.87 o 
   7 -12   5        9.51        6.79      5.54 o 
   8 -12   5      244.15      237.25     14.58 o 
   9 -12   5        9.07       -3.46      7.26 o 
  10 -12   5      973.89     1018.83     40.84 o 
  -6 -11   5      144.96      136.56     20.62 o 
  -5 -11   5     1309.31     1243.40     37.51 o 
  -4 -11   5      447.43      516.78     22.96 o 
  -3 -11   5     1739.48     1687.24     43.47 o 
  -2 -11   5        9.30       -6.38      6.38 o 
  -1 -11   5        5.72        3.01      6.36 o 
   0 -11   5      196.10      204.66     11.74 o 
   1 -11   5       93.40      105.52      7.32 o 
   2 -11   5      721.59      732.34     19.52 o 
   3 -11   5      901.80      901.73     19.99 o 
   4 -11   5     1729.78     1729.20     29.93 o 
   5 -11   5     2367.95     2404.86     37.93 o 
   6 -11   5      906.22      901.12     20.94 o 
   7 -11   5       68.33       68.83      8.80 o 
   8 -11   5        4.58       -5.54      5.54 o 
   9 -11   5       59.53       57.58     11.89 o 
  10 -11   5      524.90      512.75     23.46 o 
  -7 -10   5      444.69      291.40     36.95 o 
  -6 -10   5        3.00        1.93      8.07 o 
  -5 -10   5     1950.08     1946.26     74.64 o 
  -4 -10   5      600.94      591.55     38.66 o 
  -3 -10   5     1567.55     1599.11     38.66 o 
  -2 -10   5       74.19       68.26      8.40 o 
  -1 -10   5     2261.29     2282.24     38.23 o 
   0 -10   5       49.68       31.24      4.79 o 
   1 -10   5       45.29       44.77      4.78 o 
   2 -10   5     2920.44     2844.64     35.33 o 
   3 -10   5     3458.13     3375.71     43.06 o 
   4 -10   5      471.08      461.64     12.25 o 
   5 -10   5     2170.22     2214.82     31.49 o 
   6 -10   5        1.20       -4.63      4.63 o 
   7 -10   5      317.95      348.46     14.93 o 
   8 -10   5      198.78      164.14     11.96 o 
   9 -10   5        0.59        3.72      6.34 o 
  10 -10   5     1188.40     1194.90     35.17 o 
  11 -10   5      214.36      197.08     20.80 o 
  -7  -9   5     2110.52     2018.09     49.25 o 
  -6  -9   5      451.07      463.23     23.11 o 
  -5  -9   5     2614.68     2635.03     67.40 o 
  -4  -9   5      865.92      863.59     32.61 o 
  -3  -9   5      385.09      405.78     15.05 o 
  -2  -9   5      184.03      171.25     11.04 o 
  -1  -9   5     2702.64     2653.34     36.14 o 
   0  -9   5      502.14      485.75     11.02 o 
   1  -9   5     1395.40     1408.81     20.43 o 
   2  -9   5     3155.81     3102.46     36.95 o 
   3  -9   5     2401.02     2279.24     29.73 o 
   4  -9   5        0.59       -1.06      3.21 o 
   5  -9   5      838.03      831.06     17.76 o 
   6  -9   5       51.19       38.96      6.56 o 
   7  -9   5       37.18       25.89      8.44 o 
   8  -9   5     1848.97     1855.99     36.70 o 
   9  -9   5      410.26      440.28     30.62 o 
  10  -9   5     2586.05     2611.96     48.76 o 
  11  -9   5      538.95      522.92     35.55 o 
  -8  -8   5     1112.38     1178.04     36.67 o 
  -7  -8   5      798.05      873.66     29.20 o 
  -6  -8   5      448.46      447.85     20.10 o 
  -5  -8   5     1030.91     1078.34     48.90 o 
  -4  -8   5       87.59       85.90      7.64 o 
  -3  -8   5      302.84      307.21     12.38 o 
  -2  -8   5       48.15       47.34      5.85 o 
  -1  -8   5     6357.61     6202.44     64.14 o 
   0  -8   5      651.85      600.62      9.62 o 
   1  -8   5     1009.93      900.03     13.56 o 
   2  -8   5     1762.80     1817.57     21.62 o 
   3  -8   5     3202.95     3123.71     36.45 o 
   4  -8   5        0.38       -2.97      2.97 o 
   5  -8   5      589.68      574.35     16.46 o 
   6  -8   5     1641.16     1599.89     36.73 o 
   7  -8   5       33.33       38.31      7.36 o 
   8  -8   5     1241.44     1184.09     27.46 o 
   9  -8   5     1390.92     1266.92     29.79 o 
  10  -8   5     1390.20     1375.60     32.64 o 
  11  -8   5      747.43      732.66     24.41 o 
  -9  -7   5     1188.89     1124.52     35.45 o 
  -8  -7   5     1296.28     1297.58     36.47 o 
  -7  -7   5      906.58      911.09     28.47 o 
  -6  -7   5      373.85      367.18     23.82 o 
  -5  -7   5      164.76      205.20     14.02 o 
  -4  -7   5       21.59       11.21      4.26 o 
  -3  -7   5     7855.46     7782.33    104.12 o 
  -2  -7   5     1026.68      978.40     23.77 o 
  -1  -7   5     5520.74     5636.46     53.98 o 
   0  -7   5      116.33      104.57      4.53 o 
   1  -7   5        2.91        1.54      1.76 o 
   2  -7   5      681.00      743.25     10.84 o 
   3  -7   5      942.51      847.62     14.17 o 
   4  -7   5       36.82       25.89      3.19 o 
   5  -7   5     4642.38     4514.82     63.19 o 
   6  -7   5     1427.11     1350.66     27.24 o 
   7  -7   5        9.43        7.42      5.04 o 
   8  -7   5     1346.88     1294.50     28.76 o 
   9  -7   5     1217.57     1201.45     28.75 o 
  10  -7   5      119.58      116.86     14.18 o 
  11  -7   5      249.46      235.78     16.07 o 
 -10  -6   5      354.10      376.06     40.22 o 
  -9  -6   5      478.44      499.11     28.12 o 
  -8  -6   5      471.78      452.49     20.18 o 
  -7  -6   5      724.65      697.07     23.72 o 
  -6  -6   5      206.07      219.35     14.52 o 
  -5  -6   5     1245.46     1223.68     29.67 o 
  -4  -6   5     1124.54     1145.99     22.94 o 
  -3  -6   5     7185.85     6995.49     79.54 o 
  -2  -6   5      599.71      636.92     10.15 o 
  -1  -6   5     3709.73     3794.30     33.30 o 
   0  -6   5       23.26       43.09      2.80 o 
   1  -6   5        3.39       13.35      2.66 o 
   2  -6   5       66.48       59.00      3.95 o 
   3  -6   5     9369.24     9253.58     92.35 o 
   4  -6   5     1644.36     1619.44     25.71 o 
   5  -6   5     3039.14     2891.74     44.25 o 
   6  -6   5      138.00      149.09     10.90 o 
   7  -6   5        8.83        1.42      4.84 o 
   8  -6   5        0.63       -4.78      4.78 o 
   9  -6   5      481.91      482.38     17.81 o 
  10  -6   5      680.11      665.16     22.03 o 
  11  -6   5       70.37       71.02      9.28 o 
 -10  -5   5       19.31       10.46     13.33 o 
  -9  -5   5      122.66      163.29     19.94 o 
  -8  -5   5      127.72      123.10     12.01 o 
  -7  -5   5      622.36      587.27     20.82 o 
  -6  -5   5       30.02       18.99      5.99 o 
  -5  -5   5     5382.05     5405.83     88.37 o 
  -4  -5   5      369.99      362.97      9.23 o 
  -3  -5   5     7142.57     7089.90     71.62 o 
  -2  -5   5      261.89      271.30      6.21 o 
  -1  -5   5       76.01       69.04      5.10 o 
   0  -5   5      257.88      260.05      8.78 o 
   1  -5   5      577.28      489.70      9.20 o 
   2  -5   5       37.74       40.59      3.31 o 
   3  -5   5    17540.33    17157.09    164.22 o 
   4  -5   5      990.25      921.15     17.33 o 
   5  -5   5      489.25      448.52     13.66 o 
   6  -5   5       45.78       38.59      6.08 o 
   7  -5   5       27.45       39.96      5.94 o 
   8  -5   5      358.65      292.37     18.15 o 
   9  -5   5      740.78      757.38     20.20 o 
  10  -5   5     1105.91     1117.64     25.79 o 
  11  -5   5      311.42      306.44     22.13 o 
 -11  -4   5     1214.78     1220.95    108.75 o 
 -10  -4   5       77.88       86.75     23.39 o 
  -9  -4   5     1335.31     1369.54     38.91 o 
  -8  -4   5     1246.30     1289.23     32.47 o 
  -7  -4   5     1228.76     1275.10     30.61 o 
  -6  -4   5     1037.98      994.90     24.94 o 
  -5  -4   5     6819.50     6810.26    100.69 o 
  -4  -4   5       80.52       63.02      3.17 o 
  -3  -4   5     9810.67    10054.42     98.04 o 
  -2  -4   5     1697.22     1866.20     18.92 o 
  -1  -4   5      374.65      402.19      6.11 o 
   0  -4   5      182.07      170.87      4.78 o 
   1  -4   5     3923.63     3736.90     39.83 o 
   2  -4   5       59.48       48.64      3.27 o 
   3  -4   5    13316.28    12807.77    141.47 o 
   4  -4   5      230.85      228.93      8.10 o 
   5  -4   5       10.20        7.72      3.27 o 
   6  -4   5      150.41      131.07      7.42 o 
   7  -4   5      583.34      595.41     14.57 o 
   8  -4   5      427.45      426.47     13.22 o 
   9  -4   5      899.80      891.57     19.93 o 
  10  -4   5      901.77      936.99     21.65 o 
  11  -4   5      241.75      245.39     15.45 o 
 -11  -3   5      417.79      430.38     23.47 o 
 -10  -3   5     1055.40     1052.91     39.54 o 
  -9  -3   5      965.77     1020.11     37.12 o 
  -8  -3   5     2927.29     2877.73     58.93 o 
  -7  -3   5     1416.21     1417.18     31.24 o 
  -6  -3   5      162.73      192.13     10.80 o 
  -5  -3   5     1674.38     1623.07     27.53 o 
  -4  -3   5      143.04      165.20      4.69 o 
  -3  -3   5     9432.48     9542.09     86.12 o 
  -2  -3   5      351.70      361.96      5.24 o 
  -1  -3   5    12340.87    12357.40    112.24 o 
   0  -3   5      630.97      687.61     10.01 o 
   1  -3   5    14246.05    14047.83    134.33 o 
   2  -3   5      190.85      196.27      5.34 o 
   3  -3   5     2196.97     2180.24     25.36 o 
   4  -3   5       19.76       43.21      9.29 o 
   5  -3   5       15.45       16.22      3.74 o 
   6  -3   5       61.26       58.12      5.55 o 
   7  -3   5      892.85      852.42     22.94 o 
   8  -3   5      562.54      589.30     15.45 o 
   9  -3   5      981.83     1005.66     21.56 o 
  10  -3   5      164.23      169.75     12.16 o 
  11  -3   5      367.37      416.48     32.62 o 
 -12  -2   5       36.62       35.62     12.45 o 
 -11  -2   5       63.64       58.07     15.67 o 
 -10  -2   5     2945.58     2991.29     64.90 o 
  -9  -2   5      300.99      291.56     17.23 o 
  -8  -2   5     2511.59     2557.29     61.80 o 
  -7  -2   5     1991.03     2049.04     38.82 o 
  -6  -2   5      366.38      381.24     13.12 o 
  -5  -2   5     6477.00     6853.42     77.08 o 
  -4  -2   5     2255.76     2272.05     26.54 o 
  -3  -2   5     5916.46     5873.77     45.21 o 
  -2  -2   5     2456.10     2590.57     21.39 o 
  -1  -2   5      821.36      988.30     12.34 o 
   0  -2   5      293.12      287.07      6.47 o 
   1  -2   5    12033.78    12259.54    108.56 o 
   2  -2   5        0.33        3.71      1.48 o 
   3  -2   5     3807.14     3659.60     35.41 o 
   4  -2   5      107.94      103.12      4.77 o 
   5  -2   5     1601.16     1530.84     20.78 o 
   6  -2   5      103.70      113.80      7.57 o 
   7  -2   5     1541.50     1470.17     24.65 o 
   8  -2   5     1247.88     1214.86     22.94 o 
   9  -2   5     1039.93     1068.71     26.71 o 
  10  -2   5       26.08       11.42      6.98 o 
 -12  -1   5      223.94      214.27     21.71 o 
 -11  -1   5        8.98       10.29      9.26 o 
 -10  -1   5     2151.28     2152.74     54.41 o 
  -9  -1   5      478.55      466.80     18.83 o 
  -8  -1   5       28.06       42.08      5.81 o 
  -7  -1   5      428.63      426.20     12.55 o 
  -6  -1   5      607.76      681.13     11.67 o 
  -5  -1   5     5610.64     5728.66     59.58 o 
  -4  -1   5      683.12      659.39     10.30 o 
  -3  -1   5    28087.41    27801.37    212.27 o 
  -2  -1   5      697.04      676.27      8.72 o 
  -1  -1   5     3183.04     3102.75     49.32 o 
   0  -1   5     1027.40     1049.71     13.01 o 
   1  -1   5     2636.91     2635.62     25.05 o 
   2  -1   5       23.99       15.68      1.75 o 
   3  -1   5     4605.91     4356.80     41.43 o 
   4  -1   5      734.00      766.12     13.08 o 
   5  -1   5     2665.27     2639.47     33.94 o 
   6  -1   5        6.42       -0.91      3.41 o 
   7  -1   5      737.55      769.01     17.18 o 
   8  -1   5      264.83      264.07     15.02 o 
   9  -1   5      749.02      758.22     34.63 o 
  10  -1   5        8.48        4.26      9.12 o 
 -12   0   5      703.93      661.05     33.18 o 
 -11   0   5        9.09       -5.38      7.94 o 
 -10   0   5     1571.24     1594.70     48.94 o 
  -9   0   5      477.38      468.75     18.22 o 
  -8   0   5      247.03      239.58     10.55 o 
  -7   0   5        7.60        2.72      2.79 o 
  -6   0   5     1795.17     1815.66     22.85 o 
  -5   0   5     8840.51     9071.65     99.71 o 
  -4   0   5     7368.65     7336.37     82.12 o 
  -3   0   5     4598.72     4766.22     41.66 o 
  -2   0   5      851.41      935.30      9.64 o 
  -1   0   5      164.18      154.50      3.87 o 
   0   0   5        1.95        4.01      1.34 o 
   1   0   5    11741.57    11944.30     99.07 o 
   2   0   5       12.43       10.13      3.18 o 
   3   0   5    16850.10    16915.42    153.40 o 
   4   0   5      446.19      475.55     12.15 o 
   5   0   5     2259.09     2247.67     30.23 o 
   6   0   5       27.73       20.58      4.84 o 
   7   0   5      987.44     1030.48     22.57 o 
   8   0   5      474.22      469.03     19.04 o 
   9   0   5      372.43      340.98     21.70 o 
  10   0   5       99.99      103.57     15.37 o 
 -13   1   5      200.46      240.59     44.90 o 
 -12   1   5      340.19      345.27     27.10 o 
 -11   1   5      416.55      351.71     25.22 o 
 -10   1   5     3023.07     3015.35     73.24 o 
  -9   1   5      262.65      173.67     35.02 o 
  -8   1   5      309.82      299.58     13.50 o 
  -7   1   5      417.04      427.30     10.30 o 
  -6   1   5     7723.30     8152.15     82.60 o 
  -5   1   5     3491.91     3515.94     50.13 o 
  -4   1   5     1611.65     1689.21     17.68 o 
  -3   1   5     7035.66     7215.43     65.65 o 
  -2   1   5     2970.41     3090.99     25.47 o 
  -1   1   5      129.43      120.18      3.15 o 
   0   1   5       42.14       24.94      1.96 o 
   1   1   5    19700.70    19812.68    161.97 o 
   2   1   5      601.66      678.42      9.62 o 
   3   1   5     6778.57     6751.07     66.09 o 
   4   1   5      881.78      845.56     15.51 o 
   5   1   5      688.99      702.40     14.83 o 
   6   1   5      403.16      358.53     12.91 o 
   7   1   5      732.64      761.91     19.54 o 
   8   1   5      669.02      666.85     26.21 o 
   9   1   5      654.58      683.05     28.32 o 
 -13   2   5      150.32      147.63     19.50 o 
 -12   2   5      397.90      348.72     26.10 o 
 -11   2   5      992.99      912.97     36.69 o 
 -10   2   5      996.70      975.65     27.56 o 
  -9   2   5      147.50      171.11     12.31 o 
  -8   2   5     1654.31     1756.55     36.41 o 
  -7   2   5      210.61      215.32     19.92 o 
  -6   2   5     6871.47     7334.01     83.82 o 
  -5   2   5     1836.75     1667.79     31.35 o 
  -4   2   5      237.68      194.23      5.37 o 
  -3   2   5       65.35       95.87      2.59 o 
  -2   2   5        0.80        3.94      1.23 o 
  -1   2   5     4967.65     4938.43     39.66 o 
   0   2   5     1709.48     1761.85     19.61 o 
   1   2   5    16390.98    16361.54    134.91 o 
   2   2   5       18.91       17.44      2.38 o 
   3   2   5        6.07        4.66      3.06 o 
   4   2   5     2068.82     2048.67     28.12 o 
   5   2   5      123.67      112.21     11.31 o 
   6   2   5       50.03       43.22      6.58 o 
   7   2   5      978.87      988.68     26.49 o 
   8   2   5      564.68      649.08     28.79 o 
   9   2   5      653.29      689.20     33.02 o 
 -13   3   5        3.23      -16.09     24.32 o 
 -12   3   5      766.78      804.77     35.19 o 
 -11   3   5      408.01      428.69     25.30 o 
 -10   3   5     5586.95     5705.18     93.39 o 
  -9   3   5       67.79       66.77      8.46 o 
  -8   3   5     1608.92     1671.90     35.49 o 
  -7   3   5      824.75      873.47     22.66 o 
  -6   3   5     1885.02     2010.93     25.62 o 
  -5   3   5     1643.24     1599.11     21.61 o 
  -4   3   5       67.11       40.63      2.79 o 
  -3   3   5     2954.91     3098.35     26.56 o 
  -2   3   5      880.26      812.03     11.78 o 
  -1   3   5     1733.84     1599.70     18.71 o 
   0   3   5      494.97      461.69      8.44 o 
   1   3   5     6651.32     6767.83     63.61 o 
   2   3   5      255.81      251.82      6.43 o 
   3   3   5      123.26      111.17      6.73 o 
   4   3   5      286.06      250.86     10.68 o 
   5   3   5     3744.77     3697.42     50.87 o 
   6   3   5      432.55      432.07     17.09 o 
   7   3   5     1193.72     1208.93     30.67 o 
   8   3   5      177.16      171.75     14.29 o 
 -13   4   5       51.11       34.35     21.52 o 
 -12   4   5     1463.49     1578.09     69.22 o 
 -11   4   5      225.03      216.31     15.44 o 
 -10   4   5     2580.65     2662.65     52.49 o 
  -9   4   5       26.62       31.72      6.93 o 
  -8   4   5       24.04       29.24      6.03 o 
  -7   4   5      956.49      990.56     24.82 o 
  -6   4   5       76.50       93.13      7.44 o 
  -5   4   5    19655.70    20460.19    194.05 o 
  -4   4   5     8898.71     8912.69     88.12 o 
  -3   4   5     6964.41     7279.23     60.69 o 
  -2   4   5     6453.25     6462.37     60.71 o 
  -1   4   5     6444.59     6488.65     63.89 o 
   0   4   5      144.21      117.92      5.02 o 
   1   4   5      577.66      563.66     10.69 o 
   2   4   5       43.55       44.06      4.57 o 
   3   4   5     1147.13     1161.61     24.20 o 
   4   4   5     2012.56     2056.84     36.60 o 
   5   4   5     2879.30     2780.35     48.18 o 
   6   4   5      528.70      543.60     20.00 o 
   7   4   5      883.37      907.16     39.29 o 
   8   4   5       10.08       -6.47     12.02 o 
 -13   5   5       55.62       36.48     18.24 o 
 -12   5   5     2886.83     2990.00     74.48 o 
 -11   5   5       83.58       62.94     10.13 o 
 -10   5   5     1061.29     1091.58     37.40 o 
  -9   5   5        0.63        3.44      8.34 o 
  -8   5   5       28.50        8.96      8.19 o 
  -7   5   5      569.26      546.46     21.99 o 
  -6   5   5     2870.04     2826.32     40.07 o 
  -5   5   5     2603.46     2644.84     30.57 o 
  -4   5   5     2458.92     2380.64     25.57 o 
  -3   5   5      525.06      515.24      9.07 o 
  -2   5   5     3285.80     3262.73     35.80 o 
  -1   5   5      167.61      164.13      6.18 o 
   0   5   5       97.15      102.95      6.07 o 
   1   5   5     1109.20     1140.74     20.61 o 
   2   5   5      442.22      430.28     12.20 o 
   3   5   5     4124.48     4032.90     70.48 o 
   4   5   5      621.13      600.45     22.13 o 
   5   5   5     1616.17     1593.95     39.89 o 
   6   5   5       41.45       38.48      8.86 o 
   7   5   5      261.89      257.91     17.18 o 
 -13   6   5      178.60      202.57     19.99 o 
 -12   6   5     2489.66     2592.73     55.21 o 
 -11   6   5       12.44       -6.35      7.64 o 
 -10   6   5       71.24       57.55     10.75 o 
  -9   6   5      265.26      231.19     17.85 o 
  -8   6   5      672.43      733.17     27.12 o 
  -7   6   5       37.52       46.54      5.83 o 
  -6   6   5    10474.01    10480.24    118.03 o 
  -5   6   5     2433.29     2421.31     31.46 o 
  -4   6   5     1670.23     1624.39     20.75 o 
  -3   6   5       14.35       15.67      2.67 o 
  -2   6   5      162.29      130.43      5.76 o 
  -1   6   5     1230.58     1257.52     18.22 o 
   0   6   5       99.21      125.45      7.02 o 
   1   6   5     4512.36     4476.43     57.88 o 
   2   6   5     2142.96     2099.57     32.87 o 
   3   6   5     5151.69     5107.30     85.50 o 
   4   6   5     1517.64     1441.18     37.07 o 
   5   6   5      381.51      330.92     26.84 o 
   6   6   5      202.97      198.25     15.27 o 
 -13   7   5        8.38       -9.82     13.10 o 
 -12   7   5      837.86      844.43     34.71 o 
 -11   7   5      997.50      891.85     34.07 o 
 -10   7   5        4.52       -0.12      8.42 o 
  -9   7   5       71.22       57.06     10.75 o 
  -8   7   5     1222.02     1155.65     47.47 o 
  -7   7   5        2.25       -4.49      6.00 o 
  -6   7   5     4083.52     4153.77     52.85 o 
  -5   7   5      754.44      766.26     14.92 o 
  -4   7   5      508.70      492.31     14.64 o 
  -3   7   5      358.14      379.17      9.21 o 
  -2   7   5      320.46      307.52      8.49 o 
  -1   7   5     2201.00     2229.55     28.38 o 
   0   7   5      335.61      351.18     11.70 o 
   1   7   5     3456.62     3394.15     47.60 o 
   2   7   5      898.51      848.63     21.65 o 
   3   7   5     1667.88     1641.72     50.16 o 
   4   7   5      573.26      564.60     23.20 o 
   5   7   5      211.30      190.00     16.82 o 
 -13   8   5       98.72       81.39     21.98 o 
 -12   8   5     1005.05     1128.63     58.93 o 
 -11   8   5       33.53       33.39     10.85 o 
 -10   8   5      900.32      871.54     33.21 o 
  -9   8   5      579.06      579.95     33.91 o 
  -8   8   5     4305.40     4272.48     90.62 o 
  -7   8   5      339.75      331.04     11.09 o 
  -6   8   5        1.81       -1.10      3.97 o 
  -5   8   5        8.86        7.75      3.67 o 
  -4   8   5       51.41       59.23      5.35 o 
  -3   8   5      630.89      582.41     13.65 o 
  -2   8   5      992.62      999.86     17.00 o 
  -1   8   5     3221.73     3138.94     42.32 o 
   0   8   5      328.07      310.76     11.93 o 
   1   8   5     1771.32     1737.21     33.66 o 
   2   8   5      157.92      146.67     13.43 o 
   3   8   5      180.01      200.09     16.00 o 
   4   8   5      235.59      215.61     17.17 o 
   5   8   5      343.84      324.46     30.24 o 
 -13   9   5      250.61      296.54     35.08 o 
 -12   9   5     1438.50     1617.88     73.43 o 
 -11   9   5      257.18      261.83     21.65 o 
 -10   9   5      866.30      930.81     35.71 o 
  -9   9   5     1039.83      995.95     35.71 o 
  -8   9   5     3104.62     3174.53     58.37 o 
  -7   9   5     1026.32     1002.35     22.60 o 
  -6   9   5      619.89      614.21     17.50 o 
  -5   9   5     1947.72     1986.69     35.62 o 
  -4   9   5     4142.57     4083.84     51.62 o 
  -3   9   5       28.62       13.64      4.54 o 
  -2   9   5     1838.36     1882.37     26.69 o 
  -1   9   5     1498.63     1512.45     26.09 o 
   0   9   5      437.71      390.97     15.40 o 
   1   9   5       60.66       58.32      9.88 o 
   2   9   5      453.21      445.24     21.02 o 
   3   9   5      232.50      244.04     18.33 o 
   4   9   5        7.35        9.75      9.83 o 
 -12  10   5     1464.61     1406.93     69.22 o 
 -11  10   5      260.97      239.01     29.93 o 
 -10  10   5     1333.87     1375.06     45.12 o 
  -9  10   5      160.58      179.68     30.64 o 
  -8  10   5      602.68      559.38     27.10 o 
  -7  10   5      109.12      104.35     10.09 o 
  -6  10   5       96.69       95.29     13.32 o 
  -5  10   5      234.80      210.08     16.47 o 
  -4  10   5     4782.85     4815.15     66.99 o 
  -3  10   5      298.70      299.71     14.02 o 
  -2  10   5     1562.05     1566.20     33.69 o 
  -1  10   5      487.06      508.46     17.77 o 
   0  10   5        5.32        3.44      7.35 o 
   1  10   5       29.88       16.24      8.06 o 
   2  10   5     1031.97     1102.05     34.56 o 
   3  10   5     1325.76     1399.77     47.33 o 
 -12  11   5     1038.85     1147.34     63.61 o 
 -11  11   5      420.15      337.70     36.95 o 
 -10  11   5      271.08      257.18     22.13 o 
  -9  11   5       69.20       88.03     16.37 o 
  -8  11   5      166.61      143.04     18.71 o 
  -7  11   5      570.96      590.33     28.60 o 
  -6  11   5     2093.72     2089.08     57.21 o 
  -5  11   5       17.79       29.71      8.44 o 
  -4  11   5     2612.88     2630.17     48.13 o 
  -3  11   5        0.41       -1.99      6.71 o 
  -2  11   5       50.16       38.24     12.04 o 
  -1  11   5        8.76       -2.78      8.43 o 
   0  11   5        6.55       -7.43      8.31 o 
   1  11   5      498.14      508.63     23.47 o 
 -11  12   5       57.78       34.14     17.77 o 
 -10  12   5       89.93       93.55     22.45 o 
  -9  12   5        1.68       -8.86      8.86 o 
  -8  12   5     1313.73     1363.25     46.14 o 
  -7  12   5       63.67       56.08     13.06 o 
  -6  12   5     1733.66     1698.75     51.76 o 
  -5  12   5       40.18       36.69     11.01 o 
  -4  12   5     1168.97     1253.67     34.59 o 
  -3  12   5        1.26        5.47      7.28 o 
  -2  12   5        8.57       -8.30      8.30 o 
  -1  12   5       80.71       55.65     13.04 o 
   0  12   5      618.23      589.87     77.64 o 
 -10  13   5      450.22      522.92     44.43 o 
  -9  13   5      353.26      306.83     35.55 o 
  -8  13   5      648.84      631.91     32.08 o 
  -7  13   5        8.38       13.10     10.91 o 
  -6  13   5      628.90      602.72     54.49 o 
  -5  13   5      226.28      223.44     21.71 o 
  -4  13   5      302.78      317.19     19.97 o 
  -3  13   5       91.01       90.64     15.83 o 
  -2  13   5      400.55      337.08     26.36 o 
  -7  14   5      162.75      110.51     17.11 o 
  -6  14   5      142.94      157.89     36.25 o 
  -5  14   5        0.23        1.97     10.32 o 
   0 -15   6     1388.44     1334.82     65.25 o 
   1 -15   6      553.05      586.55     33.05 o 
   2 -15   6      731.91      827.12     38.69 o 
   3 -15   6     1513.67     1706.44     56.39 o 
   4 -15   6       22.13        5.78     11.38 o 
   5 -15   6        2.51      -16.27     16.60 o 
   6 -15   6      364.45      330.24     87.23 o 
   7 -15   6      307.60      346.52     18.87 o 
  -2 -14   6      864.66      845.09     49.15 o 
  -1 -14   6       36.02       39.99     13.56 o 
   0 -14   6     2818.20     2915.83    110.38 o 
   1 -14   6        2.81       17.89     11.71 o 
   2 -14   6      489.00      487.64     28.44 o 
   3 -14   6      831.85      791.62     36.21 o 
   4 -14   6        3.89       -9.24      9.24 o 
   5 -14   6      444.55      412.16     27.88 o 
   6 -14   6     1363.24     1353.97     28.67 o 
   7 -14   6      742.48      774.36     24.45 o 
   8 -14   6        0.47        9.91      7.78 o 
  -3 -13   6      112.68      140.21     19.82 o 
  -2 -13   6     2913.37     3001.69     62.74 o 
  -1 -13   6       48.59       53.29     10.76 o 
   0 -13   6     1027.72     1019.88     40.18 o 
   1 -13   6      431.43      385.39     54.96 o 
   2 -13   6       90.54       63.18     11.26 o 
   3 -13   6      552.66      511.10     28.26 o 
   4 -13   6      296.50      267.68     14.24 o 
   5 -13   6      586.28      615.28     18.06 o 
   6 -13   6     2003.93     2055.11     36.13 o 
   7 -13   6     1162.62     1221.69     27.13 o 
   8 -13   6       66.23       59.49      9.70 o 
   9 -13   6      155.92      151.05     18.51 o 
  -5 -12   6       52.05       67.75     12.60 o 
  -4 -12   6     1103.66     1117.34     35.13 o 
  -3 -12   6      487.60      460.67     23.71 o 
  -2 -12   6     3219.99     3301.43     65.11 o 
  -1 -12   6      908.12      854.82     41.30 o 
   0 -12   6       25.94        9.65      7.98 o 
   1 -12   6      278.98      283.84     16.05 o 
   2 -12   6      306.86      300.09     17.69 o 
   3 -12   6      292.14      273.70     17.01 o 
   4 -12   6     1107.75     1098.34     32.59 o 
   5 -12   6      606.20      652.11     18.00 o 
   6 -12   6     1384.11     1436.38     28.42 o 
   7 -12   6       86.10      112.81      9.91 o 
   8 -12   6        5.38       -6.00      6.00 o 
   9 -12   6      186.08      176.27     15.87 o 
  10 -12   6       59.55       27.81     11.89 o 
  -6 -11   6      993.14      968.99     33.59 o 
  -5 -11   6        2.77       -7.33      8.45 o 
  -4 -11   6     1730.45     1755.28     43.66 o 
  -3 -11   6      550.56      518.84     22.13 o 
  -2 -11   6      383.23      404.41     19.18 o 
  -1 -11   6        1.62       -4.86      4.86 o 
   0 -11   6      902.71      922.66     19.16 o 
   1 -11   6      791.26      795.02     20.03 o 
   2 -11   6      701.29      719.69     19.18 o 
   3 -11   6      965.90      965.52     18.84 o 
   4 -11   6     2537.76     2540.77     35.63 o 
   5 -11   6      313.80      325.37     11.24 o 
   6 -11   6      484.31      514.01     17.63 o 
   7 -11   6      354.96      356.32     15.74 o 
   8 -11   6       94.29       78.85      9.99 o 
   9 -11   6      453.62      449.92     18.97 o 
  10 -11   6       43.60       37.58     12.70 o 
  -7 -10   6      794.15      828.84     30.88 o 
  -6 -10   6      945.25      962.03     32.09 o 
  -5 -10   6        2.07       -0.50      7.28 o 
  -4 -10   6      860.60      850.92     27.86 o 
  -3 -10   6     1482.97     1416.32     35.60 o 
  -2 -10   6      475.80      492.72     15.67 o 
  -1 -10   6      272.80      292.61     12.85 o 
   0 -10   6     3499.93     3438.00     48.08 o 
   1 -10   6     2029.21     1900.23     38.94 o 
   2 -10   6     1961.65     1989.55     25.26 o 
   3 -10   6     1161.10     1157.55     25.00 o 
   4 -10   6     1097.48      990.63     18.81 o 
   5 -10   6      124.68      130.18      9.06 o 
   6 -10   6     1136.15     1145.09     26.38 o 
   7 -10   6       75.67       73.42      8.88 o 
   8 -10   6        8.42       -2.62      5.95 o 
   9 -10   6     1491.61     1436.77     36.93 o 
  10 -10   6      262.42      299.95     17.66 o 
  -8  -9   6      733.78      745.11     29.45 o 
  -7  -9   6     1116.68     1131.43     34.84 o 
  -6  -9   6      959.48      990.73     31.22 o 
  -5  -9   6      523.09      538.52     43.25 o 
  -4  -9   6      305.44      344.02     14.17 o 
  -3  -9   6      386.19      361.91     14.25 o 
  -2  -9   6     1169.05     1097.68     25.37 o 
  -1  -9   6      781.97      810.92     22.03 o 
   0  -9   6     5748.74     5788.55     68.57 o 
   1  -9   6        2.14        2.53      2.63 o 
   2  -9   6     1618.70     1585.63     20.99 o 
   3  -9   6       34.87       27.06      4.47 o 
   4  -9   6     2811.07     2749.77     39.49 o 
   5  -9   6       16.42        3.38      5.12 o 
   6  -9   6      859.90      846.62     21.95 o 
   7  -9   6      370.01      341.98     15.09 o 
   8  -9   6       35.63       30.23      7.24 o 
   9  -9   6      870.27      907.45     25.48 o 
  10  -9   6      508.05      519.92     20.44 o 
  11  -9   6      893.37      921.90     56.13 o 
  -8  -8   6       50.37       41.03     11.61 o 
  -7  -8   6      415.37      403.19     21.83 o 
  -6  -8   6     1038.92     1025.43     30.28 o 
  -5  -8   6      343.45      342.16     19.01 o 
  -4  -8   6       96.52      105.56      8.35 o 
  -3  -8   6        6.37        1.53      4.15 o 
  -2  -8   6     8264.77     8039.55     99.64 o 
  -1  -8   6      652.74      669.81     12.68 o 
   0  -8   6     3400.09     3324.19     34.72 o 
   1  -8   6      466.09      491.71      9.70 o 
   2  -8   6       71.02       76.42      6.80 o 
   3  -8   6      125.52      120.98      6.67 o 
   4  -8   6     1636.63     1592.58     26.07 o 
   5  -8   6     2640.87     2607.84     42.60 o 
   6  -8   6     5191.69     4921.45     82.03 o 
   7  -8   6     1357.86     1263.66     28.14 o 
   8  -8   6     1128.59     1079.55     26.83 o 
   9  -8   6      444.13      406.39     17.20 o 
  10  -8   6      660.30      692.05     23.27 o 
  11  -8   6      541.38      527.09     24.81 o 
  -9  -7   6      745.57      749.98     36.16 o 
  -8  -7   6      135.13      167.41     14.92 o 
  -7  -7   6       89.06       54.58      9.54 o 
  -6  -7   6     1475.54     1393.61     34.54 o 
  -5  -7   6      628.44      617.84     21.03 o 
  -4  -7   6     2844.11     2834.30     56.78 o 
  -3  -7   6      493.86      525.30     25.99 o 
  -2  -7   6     8677.71     8303.08     82.50 o 
  -1  -7   6      617.14      688.16     11.10 o 
   0  -7   6      569.66      561.65      9.06 o 
   1  -7   6      282.95      313.00      6.99 o 
   2  -7   6      218.64      249.92      8.72 o 
   3  -7   6      541.52      548.42     12.10 o 
   4  -7   6     6527.84     6317.58     75.65 o 
   5  -7   6     1625.37     1553.72     29.48 o 
   6  -7   6       27.42       16.17      5.67 o 
   7  -7   6      171.51      170.40     11.29 o 
   8  -7   6      275.69      255.80     14.48 o 
   9  -7   6       17.07       17.83      9.05 o 
  10  -7   6      278.46      287.15     16.87 o 
  11  -7   6     1066.08     1177.73     42.73 o 
 -10  -6   6      237.65      245.16     24.23 o 
  -9  -6   6       10.83       10.93     10.05 o 
  -8  -6   6      462.38      471.87     29.89 o 
  -7  -6   6       14.13       14.03      6.67 o 
  -6  -6   6     1888.75     1868.78     44.80 o 
  -5  -6   6       20.90       31.17      6.59 o 
  -4  -6   6     5987.32     6036.38     90.69 o 
  -3  -6   6     1141.66     1136.08     18.27 o 
  -2  -6   6     2123.64     1973.72     23.00 o 
  -1  -6   6      493.35      486.98      8.10 o 
   0  -6   6      320.98      331.15      6.99 o 
   1  -6   6       94.04      148.20      6.11 o 
   2  -6   6      932.18      852.95     14.01 o 
   3  -6   6      365.25      342.39      8.38 o 
   4  -6   6    11442.53    10959.48    134.99 o 
   5  -6   6       73.44       79.22      7.42 o 
   6  -6   6      209.72      191.94     11.25 o 
   7  -6   6      336.83      319.59     14.09 o 
   8  -6   6      358.91      361.62     19.46 o 
   9  -6   6      314.97      324.30     26.65 o 
  10  -6   6      337.60      337.67     18.96 o 
  11  -6   6      907.64      919.05     28.02 o 
 -10  -5   6      316.61      376.84     29.08 o 
  -9  -5   6      102.32       88.54     23.39 o 
  -8  -5   6     1675.99     1587.44     37.90 o 
  -7  -5   6     1121.79     1125.47     29.15 o 
  -6  -5   6     1192.28     1171.65     28.61 o 
  -5  -5   6       17.45       12.82      5.35 o 
  -4  -5   6     2507.22     2564.94     35.93 o 
  -3  -5   6        3.19       -1.99      1.99 o 
  -2  -5   6     1832.05     1707.70     19.67 o 
  -1  -5   6     4525.58     5147.13     43.52 o 
   0  -5   6     3309.72     3618.82     46.27 o 
   1  -5   6      441.53      422.05      9.76 o 
   2  -5   6     7977.46     7804.13     98.48 o 
   3  -5   6      314.78      277.13      6.94 o 
   4  -5   6     6330.33     5957.66     83.44 o 
   5  -5   6      309.89      263.79     11.44 o 
   6  -5   6      223.79      237.12     12.04 o 
   7  -5   6      627.22      639.26     16.99 o 
   8  -5   6     1249.48     1213.31     25.40 o 
   9  -5   6     2352.96     2300.54     39.27 o 
  10  -5   6     1203.14     1170.82     27.33 o 
  11  -5   6      755.19      857.35     54.26 o 
 -11  -4   6       12.49        9.06      8.86 o 
 -10  -4   6      510.78      552.28     29.39 o 
  -9  -4   6     1516.08     1534.91     48.02 o 
  -8  -4   6     3898.21     3824.40     77.01 o 
  -7  -4   6     1608.00     1630.07     35.19 o 
  -6  -4   6     3022.24     3055.77     53.07 o 
  -5  -4   6     1451.50     1397.84     29.28 o 
  -4  -4   6      684.27      658.41     10.95 o 
  -3  -4   6      668.11      677.64     11.41 o 
  -2  -4   6     6119.44     6256.12     54.60 o 
  -1  -4   6      554.50      530.56     10.11 o 
   0  -4   6    11728.26    12006.40    107.13 o 
   1  -4   6      104.61      118.28      5.54 o 
   2  -4   6     8627.64     8541.82     85.14 o 
   3  -4   6      892.12      932.94     14.93 o 
   4  -4   6      871.99      833.98     18.75 o 
   5  -4   6      470.42      471.31     11.88 o 
   6  -4   6      156.38      121.23      7.67 o 
   7  -4   6       20.20       13.71      4.80 o 
   8  -4   6     1211.31     1185.84     22.96 o 
   9  -4   6     1803.92     1812.59     31.04 o 
  10  -4   6      675.11      690.68     21.31 o 
 -11  -3   6      190.43      181.08     20.67 o 
 -10  -3   6       44.04       50.18     10.23 o 
  -9  -3   6     5097.06     5090.35     87.70 o 
  -8  -3   6      295.66      274.88     18.84 o 
  -7  -3   6      251.67      238.33     12.59 o 
  -6  -3   6      340.67      377.55     13.61 o 
  -5  -3   6     1723.68     1806.19     28.17 o 
  -4  -3   6      408.90      395.23      6.73 o 
  -3  -3   6      254.62      297.58      5.73 o 
  -2  -3   6    14252.79    14153.59    110.33 o 
  -1  -3   6      521.32      646.26     10.74 o 
   0  -3   6     1114.61     1024.46     16.02 o 
   1  -3   6       13.41       15.05      2.42 o 
   2  -3   6     5409.01     5462.70     56.65 o 
   3  -3   6     1296.02     1412.28     19.16 o 
   4  -3   6     6935.61     6866.86     72.33 o 
   5  -3   6      143.86      142.76      7.59 o 
   6  -3   6     1640.34     1544.99     24.71 o 
   7  -3   6      265.98      315.08     12.40 o 
   8  -3   6     1675.76     1762.41     39.19 o 
   9  -3   6     1014.50     1021.65     24.88 o 
  10  -3   6      555.38      566.73     22.79 o 
 -12  -2   6      405.11      442.91     32.23 o 
 -11  -2   6     1357.92     1369.20     48.41 o 
 -10  -2   6        8.42        6.76      7.67 o 
  -9  -2   6     3271.80     3225.44     61.02 o 
  -8  -2   6      482.20      448.80     17.66 o 
  -7  -2   6      557.69      557.21     15.04 o 
  -6  -2   6       24.27       24.24      4.22 o 
  -5  -2   6       48.72       53.35      2.24 o 
  -4  -2   6     1618.32     1536.14     14.26 o 
  -3  -2   6     8289.11     8441.57     71.11 o 
  -2  -2   6     5880.87     5740.51     50.00 o 
  -1  -2   6      740.56      757.52     12.12 o 
   0  -2   6      517.08      480.85      8.81 o 
   1  -2   6        2.00        2.67      1.96 o 
   2  -2   6      774.76      720.53      9.40 o 
   3  -2   6       16.04        6.37      2.24 o 
   4  -2   6     2516.02     2285.70     27.18 o 
   5  -2   6       46.52       44.42      5.03 o 
   6  -2   6     1668.77     1644.31     25.97 o 
   7  -2   6      623.20      605.45     15.50 o 
   8  -2   6     1967.99     2002.66     35.59 o 
   9  -2   6      230.64      222.53     15.11 o 
  10  -2   6      415.36      471.40     21.26 o 
 -12  -1   6        4.41       -2.93      8.58 o 
 -11  -1   6     1888.84     1842.40     56.53 o 
 -10  -1   6      432.37      460.23     35.55 o 
  -9  -1   6     1790.05     1863.51     40.87 o 
  -8  -1   6     3626.09     3665.37     63.66 o 
  -7  -1   6      145.68      166.38      8.55 o 
  -6  -1   6        8.70       21.74      3.09 o 
  -5  -1   6     3116.42     3046.62     36.75 o 
  -4  -1   6    13373.16    13480.04    111.06 o 
  -3  -1   6     5349.23     5339.42     46.57 o 
  -2  -1   6     4885.60     4802.94     44.34 o 
  -1  -1   6       10.80       15.06      1.72 o 
   0  -1   6      452.81      484.19      8.78 o 
   1  -1   6       13.80       21.27      2.78 o 
   2  -1   6     6817.56     6621.64     57.93 o 
   3  -1   6      217.32      215.89      6.85 o 
   4  -1   6     5726.91     5611.34     60.71 o 
   5  -1   6        0.67       -3.63      3.63 o 
   6  -1   6      817.96      826.44     19.13 o 
   7  -1   6       44.21       40.41      7.59 o 
   8  -1   6     1465.87     1489.51     33.71 o 
   9  -1   6      350.83      329.95     18.23 o 
  10  -1   6      338.49      248.37     36.48 o 
 -12   0   6       40.05       49.44     13.55 o 
 -11   0   6      504.76      494.00     27.60 o 
 -10   0   6      380.64      374.04     25.92 o 
  -9   0   6      772.93      791.31     30.89 o 
  -8   0   6      690.22      684.28     16.96 o 
  -7   0   6      257.24      265.90     18.16 o 
  -6   0   6     1007.87      978.38     16.04 o 
  -5   0   6     2715.78     2666.91     33.19 o 
  -4   0   6    14543.78    14627.08    129.61 o 
  -3   0   6      214.10      174.32      3.62 o 
  -2   0   6     2121.90     2143.79     20.32 o 
  -1   0   6        7.11        6.44      1.58 o 
   0   0   6       21.41       35.84      2.51 o 
   1   0   6      999.52     1189.49     14.11 o 
   2   0   6    12102.64    11827.26    107.28 o 
   3   0   6      428.27      421.48     10.33 o 
   4   0   6     3074.03     3018.72     37.27 o 
   5   0   6       77.46       53.33      5.75 o 
   6   0   6      976.69      977.85     19.19 o 
   7   0   6      140.38      139.63     11.49 o 
   8   0   6      308.64      360.36     18.63 o 
   9   0   6      527.91      567.99     26.04 o 
 -13   1   6      506.37      495.15     34.35 o 
 -12   1   6      170.38      167.71     19.58 o 
 -11   1   6      863.78      885.17     36.54 o 
 -10   1   6     2770.85     2814.70     70.43 o 
  -9   1   6     1476.04     1438.22     88.87 o 
  -8   1   6      272.43      286.73     13.94 o 
  -7   1   6     1539.61     1522.52     26.32 o 
  -6   1   6      381.88      342.90      9.03 o 
  -5   1   6     2392.73     2377.66     27.75 o 
  -4   1   6     5448.09     5558.16     51.99 o 
  -3   1   6     1301.17     1312.32     14.13 o 
  -2   1   6       10.06       26.28      2.05 o 
  -1   1   6     1504.92     1511.56     15.60 o 
   0   1   6     2505.24     2375.53     23.70 o 
   1   1   6      764.00      796.48     11.09 o 
   2   1   6     5524.90     5275.94     47.96 o 
   3   1   6       10.13        8.19      3.73 o 
   4   1   6       15.81        9.60      3.83 o 
   5   1   6     2664.46     2702.65     35.84 o 
   6   1   6      182.15      171.37     15.14 o 
   7   1   6       31.76       36.92      7.89 o 
   8   1   6      937.83      958.91     32.54 o 
   9   1   6      226.48      192.83     18.17 o 
 -13   2   6      336.58      270.26     24.29 o 
 -12   2   6       19.00        2.84      9.65 o 
 -11   2   6     2021.92     2061.87     66.89 o 
 -10   2   6      267.14      258.86     15.67 o 
  -9   2   6     5793.67     5985.36     95.54 o 
  -8   2   6       15.49       12.14      5.24 o 
  -7   2   6     1111.46     1149.87     27.96 o 
  -6   2   6     4185.49     4452.81     54.26 o 
  -5   2   6       10.25       26.10      2.45 o 
  -4   2   6     7287.59     7275.11     80.16 o 
  -3   2   6      519.03      456.68      7.29 o 
  -2   2   6      995.76      923.42     10.54 o 
  -1   2   6     1726.28     1716.76     18.32 o 
   0   2   6     4453.92     4266.96     39.31 o 
   1   2   6       51.11       51.68      3.45 o 
   2   2   6     7951.83     7842.95     68.96 o 
   3   2   6      205.41      203.09      8.51 o 
   4   2   6       38.27       37.33      5.39 o 
   5   2   6      990.80      997.82     21.47 o 
   6   2   6      757.33      774.13     19.73 o 
   7   2   6      366.53      371.83     17.91 o 
   8   2   6      596.59      640.97     27.40 o 
 -13   3   6        9.24       -0.82      9.75 o 
 -12   3   6      242.44      230.87     22.51 o 
 -11   3   6     3420.78     3435.01     65.09 o 
 -10   3   6       20.60       26.27      7.99 o 
  -9   3   6     2121.99     2146.90     44.07 o 
  -8   3   6       25.59       20.28      5.89 o 
  -7   3   6      726.10      820.46     22.34 o 
  -6   3   6      228.01      214.22      6.98 o 
  -5   3   6       25.86       42.99      3.90 o 
  -4   3   6     6132.61     6242.48     59.89 o 
  -3   3   6      258.60      182.36      4.12 o 
  -2   3   6     2038.19     2028.58     19.67 o 
  -1   3   6     2645.84     2603.61     26.04 o 
   0   3   6     5058.17     5142.34     46.93 o 
   1   3   6      212.47      211.53      6.47 o 
   2   3   6     1757.90     1852.69     23.60 o 
   3   3   6       41.54       43.18      5.66 o 
   4   3   6      748.17      745.22     17.92 o 
   5   3   6       39.21       38.29      6.70 o 
   6   3   6     2624.31     2628.36     48.05 o 
   7   3   6      681.26      652.01     22.85 o 
   8   3   6      766.08      814.94     31.63 o 
 -13   4   6       23.11       26.31     12.12 o 
 -12   4   6      163.28      149.10     18.30 o 
 -11   4   6     3743.53     3965.59     72.71 o 
 -10   4   6       13.97       11.55      6.99 o 
  -9   4   6      668.98      665.53     21.99 o 
  -8   4   6      243.92      238.53     19.85 o 
  -7   4   6      107.99       85.36     10.08 o 
  -6   4   6     1834.99     1865.88     34.43 o 
  -5   4   6     5261.42     5283.75     54.78 o 
  -4   4   6     3452.97     3350.93     38.65 o 
  -3   4   6     2610.17     2518.30     26.57 o 
  -2   4   6      212.03      164.14      5.58 o 
  -1   4   6      737.91      681.20     11.32 o 
   0   4   6     1478.84     1466.46     19.99 o 
   1   4   6      139.08      146.28      6.21 o 
   2   4   6     5412.07     5471.55     78.39 o 
   3   4   6     3415.79     3245.83     45.26 o 
   4   4   6     3000.77     3050.12     44.60 o 
   5   4   6       54.92       53.81      8.58 o 
   6   4   6     2068.07     2037.21     50.63 o 
   7   4   6        0.59       -1.86      7.47 o 
 -13   5   6      657.77      677.40     33.72 o 
 -12   5   6      155.55      181.73     15.53 o 
 -11   5   6     1675.51     1770.47     52.56 o 
 -10   5   6      570.87      540.66     21.26 o 
  -9   5   6      932.80     1028.93     33.87 o 
  -8   5   6      138.17      123.78     12.73 o 
  -7   5   6     1472.10     1391.42     33.94 o 
  -6   5   6     3138.74     3212.58     48.81 o 
  -5   5   6    10347.68    10291.52    108.48 o 
  -4   5   6      994.07      898.83     13.60 o 
  -3   5   6     1138.22     1097.04     14.42 o 
  -2   5   6       70.59       86.70      6.05 o 
  -1   5   6     1659.50     1668.79     24.28 o 
   0   5   6     1286.35     1301.98     21.08 o 
   1   5   6       55.70       49.15      5.43 o 
   2   5   6     3155.58     3197.93     44.64 o 
   3   5   6      450.14      455.52     15.99 o 
   4   5   6      951.94      951.41     25.43 o 
   5   5   6      122.32      118.09     11.51 o 
   6   5   6      422.11      380.60     25.01 o 
 -13   6   6      591.37      638.69     25.85 o 
 -12   6   6        2.06       -8.25      8.25 o 
 -11   6   6      987.41     1027.64     37.04 o 
 -10   6   6      512.66      503.91     24.80 o 
  -9   6   6     1444.26     1465.31     60.10 o 
  -8   6   6     2063.68     1987.77     51.10 o 
  -7   6   6     1842.67     1888.16     37.15 o 
  -6   6   6      804.47      804.30     18.25 o 
  -5   6   6     2426.83     2387.08     36.26 o 
  -4   6   6       83.66      101.58      5.81 o 
  -3   6   6      695.75      687.83     12.28 o 
  -2   6   6       82.88       66.98      4.51 o 
  -1   6   6      252.45      260.66      9.16 o 
   0   6   6     2423.70     2488.50     34.34 o 
   1   6   6      115.17      106.08      7.57 o 
   2   6   6     1365.66     1411.83     25.65 o 
   3   6   6       21.74       12.77     11.10 o 
   4   6   6      713.41      675.28     25.09 o 
   5   6   6      160.25      138.85     12.60 o 
   6   6   6       52.63       34.38      9.44 o 
 -13   7   6      750.39      743.43     52.39 o 
 -12   7   6      132.48      137.78     17.16 o 
 -11   7   6     1455.96     1495.34     46.47 o 
 -10   7   6       10.74       -0.39      7.59 o 
  -9   7   6     3172.07     3199.49     73.75 o 
  -8   7   6      927.40      903.63     32.25 o 
  -7   7   6     1454.41     1488.28     27.20 o 
  -6   7   6     5119.70     5101.26     73.22 o 
  -5   7   6        2.49       -0.14      3.00 o 
  -4   7   6      331.81      345.68     10.09 o 
  -3   7   6     1212.09     1219.37     20.62 o 
  -2   7   6       56.10       54.04      4.59 o 
  -1   7   6     1750.38     1794.89     27.67 o 
   0   7   6     4933.19     4846.01     68.52 o 
   1   7   6      395.64      360.96     12.85 o 
   2   7   6      508.44      469.34     16.90 o 
   3   7   6      246.33      219.61     16.02 o 
   4   7   6       58.32       53.87     17.18 o 
   5   7   6      192.73      172.92     14.36 o 
 -13   8   6     1239.00     1423.31     69.22 o 
 -12   8   6      238.24      261.58     22.64 o 
 -11   8   6     3274.27     3177.11     77.06 o 
 -10   8   6      637.79      629.63     58.47 o 
  -9   8   6     2299.80     2315.73     59.86 o 
  -8   8   6       25.07       18.25      6.05 o 
  -7   8   6     2221.17     2241.07     38.49 o 
  -6   8   6     1837.91     1840.45     34.43 o 
  -5   8   6      151.54      152.13      8.50 o 
  -4   8   6      631.26      685.82     15.30 o 
  -3   8   6     4312.79     4298.25     61.22 o 
  -2   8   6      175.06      155.29      7.80 o 
  -1   8   6      387.19      430.94     12.79 o 
   0   8   6     2239.38     2225.08     41.36 o 
   1   8   6       55.33       48.57      9.52 o 
   2   8   6      138.55      107.41     12.23 o 
   3   8   6      449.27      511.29     22.95 o 
   4   8   6      302.37      306.61     21.10 o 
 -13   9   6     1182.16     1255.39     65.95 o 
 -12   9   6       38.10       39.90     19.88 o 
 -11   9   6     1802.90     1775.46     53.22 o 
 -10   9   6     1154.77     1114.04     53.79 o 
  -9   9   6     1093.30     1091.35     38.70 o 
  -8   9   6      282.80      267.53     26.46 o 
  -7   9   6     1347.24     1367.99     33.86 o 
  -6   9   6      428.63      441.34     21.78 o 
  -5   9   6     1270.90     1256.76     35.51 o 
  -4   9   6      104.22      102.51     12.29 o 
  -3   9   6     3135.69     3096.37     42.48 o 
  -2   9   6      601.90      583.52     17.28 o 
  -1   9   6      641.76      613.69     18.89 o 
   0   9   6      573.65      548.36     18.33 o 
   1   9   6       67.51       73.57     10.88 o 
   2   9   6       16.88       10.88      8.09 o 
   3   9   6     1264.19     1332.84     38.97 o 
 -12  10   6       16.82       22.92     16.84 o 
 -11  10   6      759.93      760.81     34.20 o 
 -10  10   6       36.02       11.28     10.08 o 
  -9  10   6      396.16      379.57     24.93 o 
  -8  10   6      349.25      350.25     24.32 o 
  -7  10   6      979.07      950.33     38.59 o 
  -6  10   6       50.31       64.34     12.02 o 
  -5  10   6     4469.94     4351.91     95.08 o 
  -4  10   6       83.58       91.19      9.92 o 
  -3  10   6     3781.76     3769.31     56.71 o 
  -2  10   6       38.54       49.23      8.64 o 
  -1  10   6        5.08        0.95      6.63 o 
   0  10   6       56.15       58.85     10.16 o 
   1  10   6      190.26      152.92     14.87 o 
   2  10   6      538.95      618.72     31.11 o 
 -12  11   6       34.24       33.68     19.18 o 
 -11  11   6      369.56      376.52     39.29 o 
 -10  11   6      145.72      109.92     16.37 o 
  -9  11   6      186.30      199.71     20.43 o 
  -8  11   6        8.24        2.73     10.76 o 
  -7  11   6     1278.38     1323.87     44.63 o 
  -6  11   6      187.41      156.76     17.17 o 
  -5  11   6     1560.85     1526.07     55.89 o 
  -4  11   6        0.66        2.26      6.90 o 
  -3  11   6     1133.81     1190.58     33.33 o 
  -2  11   6       81.05       74.89     10.83 o 
  -1  11   6        0.84       -5.63     12.63 o 
   0  11   6      255.98      241.85     23.85 o 
   1  11   6      915.66      955.69     40.54 o 
 -11  12   6      577.75      612.26     46.31 o 
 -10  12   6      146.47      136.66     52.85 o 
  -9  12   6      699.03      679.04     33.38 o 
  -8  12   6       61.58       62.05     13.45 o 
  -7  12   6     1325.38     1292.02     45.31 o 
  -6  12   6       27.39       29.78     11.78 o 
  -5  12   6      793.75      836.28     35.68 o 
  -4  12   6        7.02        0.44      8.88 o 
  -3  12   6      399.84      398.43     20.70 o 
  -2  12   6      454.70      463.93     27.02 o 
  -1  12   6      476.56      426.27     65.95 o 
  -9  13   6     1282.39     1342.79     48.59 o 
  -8  13   6       54.38       65.38     16.84 o 
  -7  13   6      272.17      285.63     24.78 o 
  -6  13   6       81.17       63.32     14.51 o 
  -5  13   6      379.84      425.69     52.15 o 
  -4  13   6       18.94        9.26     10.56 o 
  -3  13   6     1095.98     1221.96     45.40 o 
   0 -15   7       88.01      129.65     21.05 o 
   1 -15   7     1011.48     1065.96     62.68 o 
   2 -15   7       59.13       64.63     19.64 o 
   3 -15   7      221.47      238.77     24.09 o 
   4 -15   7      305.50      379.37     29.76 o 
   5 -15   7      171.46      143.66     21.75 o 
   6 -15   7      195.92      174.42     17.26 o 
  -2 -14   7     1337.43     1280.57     87.00 o 
  -1 -14   7     3168.27     3308.15     85.48 o 
   0 -14   7      185.90      163.36     20.01 o 
   1 -14   7     1261.87     1226.44     93.08 o 
   2 -14   7      255.35      273.36     24.75 o 
   3 -14   7        2.25       -9.65      9.65 o 
   4 -14   7      448.14      401.23     29.24 o 
   5 -14   7      842.50      871.23     30.63 o 
   6 -14   7      460.53      497.34     18.17 o 
   7 -14   7      666.25      655.75     20.61 o 
   8 -14   7      641.26      598.20     25.94 o 
  -3 -13   7     1666.44     1652.75     44.04 o 
  -2 -13   7      314.32      343.49     35.78 o 
  -1 -13   7      712.90      770.86     59.40 o 
   0 -13   7        0.40       -9.05      9.05 o 
   1 -13   7      528.19      541.84     29.10 o 
   2 -13   7      136.65      121.40     21.28 o 
   3 -13   7       35.23       27.92     11.38 o 
   4 -13   7     1267.46     1269.67     52.75 o 
   5 -13   7     1665.33     1674.22     31.46 o 
   6 -13   7     1137.23     1147.68     28.00 o 
   7 -13   7      821.88      826.28     23.08 o 
   8 -13   7       87.27       66.15      9.37 o 
   9 -13   7        5.10       -7.99      9.09 o 
  -5 -12   7      904.69      943.87     33.08 o 
  -4 -12   7       75.15       85.76     13.96 o 
  -3 -12   7     2225.19     2291.30     53.17 o 
  -2 -12   7      126.91      131.18     13.50 o 
  -1 -12   7       51.74       61.67     13.39 o 
   0 -12   7        7.46        0.34      7.18 o 
   1 -12   7      785.54      848.35     26.12 o 
   2 -12   7      114.62      100.23     30.40 o 
   3 -12   7       67.15       70.20     12.58 o 
   4 -12   7     1929.99     1908.32     32.78 o 
   5 -12   7     2426.77     2328.00     40.98 o 
   6 -12   7      476.74      502.95     16.77 o 
   7 -12   7      253.58      242.70     14.86 o 
   8 -12   7       57.54       49.23      9.31 o 
   9 -12   7        3.16       -7.87      7.87 o 
  -6 -11   7      614.99      595.24     37.33 o 
  -5 -11   7      644.00      683.36     26.89 o 
  -4 -11   7      444.18      493.78     26.27 o 
  -3 -11   7     1246.94     1272.07     44.28 o 
  -2 -11   7      204.11      201.04     19.27 o 
  -1 -11   7      965.68      977.11     23.38 o 
   0 -11   7       44.95       47.63      6.69 o 
   1 -11   7     1322.49     1302.55     27.11 o 
   2 -11   7     3044.17     3038.90     47.75 o 
   3 -11   7     1011.98     1028.41     19.84 o 
   4 -11   7     1506.70     1523.97     28.32 o 
   5 -11   7     1323.76     1304.77     23.19 o 
   6 -11   7      346.44      317.46     15.30 o 
   7 -11   7      674.63      691.52     21.56 o 
   8 -11   7      165.02      143.42     12.49 o 
   9 -11   7      134.13      112.39     11.92 o 
  10 -11   7     1349.17     1284.02     46.79 o 
  -7 -10   7     1099.34     1129.65     36.06 o 
  -6 -10   7      987.30     1001.20     32.73 o 
  -5 -10   7     1226.88     1241.64     50.10 o 
  -4 -10   7      945.36      890.79     42.17 o 
  -3 -10   7      217.13      263.30     17.10 o 
  -2 -10   7      139.12      143.72     11.78 o 
  -1 -10   7     5012.44     5194.96     70.93 o 
   0 -10   7      506.23      507.65     15.33 o 
   1 -10   7     2142.65     2166.05     32.60 o 
   2 -10   7     2876.82     2868.49     33.37 o 
   3 -10   7     1994.34     1962.65     29.18 o 
   4 -10   7       84.53       82.02      6.48 o 
   5 -10   7     1150.16     1194.70     22.46 o 
   6 -10   7      860.25      848.03     22.72 o 
   7 -10   7      873.05      796.36     22.90 o 
   8 -10   7     1013.06      977.28     26.40 o 
   9 -10   7       24.25       13.91      7.54 o 
  10 -10   7     1384.02     1366.40     39.50 o 
  -8  -9   7      622.10      649.27     27.25 o 
  -7  -9   7      499.63      493.23     22.59 o 
  -6  -9   7      223.56      199.73     24.70 o 
  -5  -9   7      790.69      827.87     26.90 o 
  -4  -9   7      717.93      761.84     22.01 o 
  -3  -9   7     1364.22     1383.39     26.93 o 
  -2  -9   7      118.98      130.91      8.98 o 
  -1  -9   7     9773.47     9694.54    106.60 o 
   0  -9   7      404.05      400.99     11.87 o 
   1  -9   7     1504.84     1499.71     28.57 o 
   2  -9   7     1445.14     1416.94     21.35 o 
   3  -9   7     2168.16     2073.45     29.60 o 
   4  -9   7      683.90      653.32     15.85 o 
   5  -9   7     1240.85     1201.51     26.27 o 
   6  -9   7      191.78      189.96     12.16 o 
   7  -9   7      134.40      133.80     13.84 o 
   8  -9   7      706.57      677.20     21.51 o 
   9  -9   7      222.00      159.71     12.93 o 
  10  -9   7      282.81      293.11     17.89 o 
  -8  -8   7      536.48      555.60     24.27 o 
  -7  -8   7      321.11      297.26     18.80 o 
  -6  -8   7        0.11       -5.80      5.80 o 
  -5  -8   7      124.75      130.71      8.30 o 
  -4  -8   7        4.86       -0.81      4.16 o 
  -3  -8   7      522.64      574.21     17.89 o 
  -2  -8   7       87.15       90.95      7.48 o 
  -1  -8   7     7894.52     7800.91     79.25 o 
   0  -8   7       64.85       61.07      3.95 o 
   1  -8   7       15.15       19.89      3.53 o 
   2  -8   7       73.73       72.82      5.17 o 
   3  -8   7      247.41      232.67      9.41 o 
   4  -8   7       89.76       87.06      6.55 o 
   5  -8   7     5556.02     5326.79     74.74 o 
   6  -8   7     1754.07     1708.14     33.53 o 
   7  -8   7       56.79       55.24      8.06 o 
   8  -8   7      265.93      253.41     14.92 o 
   9  -8   7      460.25      416.93     19.31 o 
  10  -8   7       56.78       30.30      8.60 o 
  -9  -7   7      906.76      946.12     40.31 o 
  -8  -7   7      358.42      313.09     24.96 o 
  -7  -7   7      463.08      462.11     25.47 o 
  -6  -7   7       12.25        7.72      9.21 o 
  -5  -7   7     1540.33     1573.03     29.28 o 
  -4  -7   7       64.35       59.17      6.68 o 
  -3  -7   7     6056.69     5875.92     81.94 o 
  -2  -7   7      815.17      785.98     13.52 o 
  -1  -7   7     2723.58     2751.30     28.97 o 
   0  -7   7     1086.32     1137.72     14.52 o 
   1  -7   7      783.39      855.17     14.48 o 
   2  -7   7      627.10      597.27     12.94 o 
   3  -7   7     1761.28     1637.86     26.46 o 
   4  -7   7     2238.93     2221.94     32.67 o 
   5  -7   7    11782.57    11212.08    140.72 o 
   6  -7   7       85.88       81.94      8.49 o 
   7  -7   7      704.56      664.34     20.05 o 
   8  -7   7        0.78       -5.53      5.53 o 
   9  -7   7      567.82      561.36     23.25 o 
  10  -7   7      483.03      551.82     26.46 o 
 -10  -6   7      361.55      339.85     51.45 o 
  -9  -6   7     1907.57     1896.70     57.81 o 
  -8  -6   7      661.25      680.80     31.70 o 
  -7  -6   7      290.61      308.47     17.54 o 
  -6  -6   7       29.49       31.73      7.09 o 
  -5  -6   7     2730.60     2777.98     43.57 o 
  -4  -6   7       40.48       41.02      5.58 o 
  -3  -6   7     3926.99     3835.15     45.95 o 
  -2  -6   7      109.97       94.71      5.38 o 
  -1  -6   7     4395.22     4537.31     57.78 o 
   0  -6   7      228.09      252.12      6.74 o 
   1  -6   7      843.61      778.19     13.43 o 
   2  -6   7       47.92       51.87      4.48 o 
   3  -6   7     6280.50     6062.90     68.41 o 
   4  -6   7      506.10      516.38     15.28 o 
   5  -6   7     2865.57     2707.08     43.87 o 
   6  -6   7       19.50       11.46      5.46 o 
   7  -6   7      461.39      450.46     16.59 o 
   8  -6   7        0.36       -2.95      5.54 o 
   9  -6   7      408.64      460.37     19.26 o 
  10  -6   7     1611.94     1543.74     36.51 o 
 -10  -5   7       91.20       69.06     24.09 o 
  -9  -5   7      578.67      550.01     29.08 o 
  -8  -5   7     2467.37     2510.59     98.22 o 
  -7  -5   7      614.43      608.83     20.87 o 
  -6  -5   7      757.46      738.01     21.52 o 
  -5  -5   7      426.92      450.82     14.49 o 
  -4  -5   7      103.75       95.88      7.48 o 
  -3  -5   7      565.48      575.38     11.90 o 
  -2  -5   7     1762.74     1883.96     20.27 o 
  -1  -5   7      743.70      677.86     10.07 o 
   0  -5   7       80.97      102.74      4.01 o 
   1  -5   7     1740.89     1635.69     23.24 o 
   2  -5   7       63.23       78.98      4.74 o 
   3  -5   7     6328.95     6049.79     63.39 o 
   4  -5   7      474.12      487.36     17.49 o 
   5  -5   7     1368.29     1308.82     26.83 o 
   6  -5   7        4.74        0.85      5.04 o 
   7  -5   7      820.50      777.48     19.67 o 
   8  -5   7      435.34      439.88     15.78 o 
   9  -5   7      821.94      851.73     22.80 o 
  10  -5   7     1173.12     1251.15     30.55 o 
 -11  -4   7      327.67      309.85     26.50 o 
 -10  -4   7      897.39      936.08     30.92 o 
  -9  -4   7       90.17       89.83     11.12 o 
  -8  -4   7     4250.75     4321.57     93.31 o 
  -7  -4   7      144.55      161.23     11.60 o 
  -6  -4   7        0.31       -3.83      3.83 o 
  -5  -4   7       65.40       63.17      6.71 o 
  -4  -4   7      134.07      152.14      6.26 o 
  -3  -4   7     7695.31     7812.03     74.19 o 
  -2  -4   7     1997.04     2156.05     20.91 o 
  -1  -4   7    17675.62    17656.80    169.17 o 
   0  -4   7        1.19        4.98      1.96 o 
   1  -4   7     3781.61     3812.05     42.16 o 
   2  -4   7      537.54      606.00     11.24 o 
   3  -4   7     3977.52     3870.47     42.58 o 
   4  -4   7        7.42        8.18      3.85 o 
   5  -4   7     1836.31     1753.60     26.58 o 
   6  -4   7      826.66      754.80     16.80 o 
   7  -4   7     1584.58     1552.54     26.58 o 
   8  -4   7      984.49      966.69     21.26 o 
   9  -4   7      809.27      774.17     20.02 o 
  10  -4   7      490.13      527.07     19.68 o 
 -11  -3   7      454.50      451.21     29.24 o 
 -10  -3   7     1301.48     1317.42     47.78 o 
  -9  -3   7      118.30      136.82     14.05 o 
  -8  -3   7     2030.03     2011.83     43.23 o 
  -7  -3   7     1014.43     1069.77     29.56 o 
  -6  -3   7        6.45        1.83      3.42 o 
  -5  -3   7      139.75      160.76      7.61 o 
  -4  -3   7       97.34       70.26      4.17 o 
  -3  -3   7     8096.09     7895.55     60.47 o 
  -2  -3   7     3913.30     4010.74     37.00 o 
  -1  -3   7     1313.77     1088.55     25.81 o 
   0  -3   7      236.53      296.33      7.08 o 
   1  -3   7      705.07      727.02     13.52 o 
   2  -3   7      172.59      186.09      5.88 o 
   3  -3   7     3967.24     3904.15     42.41 o 
   4  -3   7      195.02      167.24      8.01 o 
   5  -3   7     4698.65     4460.76     52.51 o 
   6  -3   7      267.02      298.87     14.99 o 
   7  -3   7      696.47      750.02     17.75 o 
   8  -3   7     1133.47     1071.31     22.49 o 
   9  -3   7      457.20      509.40     18.67 o 
  10  -3   7      249.97      190.43     15.59 o 
 -12  -2   7      563.29      490.43     30.38 o 
 -11  -2   7      152.94      131.89     17.01 o 
 -10  -2   7     1898.83     1845.22     55.21 o 
  -9  -2   7      419.90      394.71     17.93 o 
  -8  -2   7       83.42       91.01      9.74 o 
  -7  -2   7     1382.88     1381.88     31.39 o 
  -6  -2   7        8.91       13.50      3.58 o 
  -5  -2   7      114.62      112.04      3.89 o 
  -4  -2   7     5906.74     6117.81     50.51 o 
  -3  -2   7     9067.20     8695.84     69.75 o 
  -2  -2   7      113.31      161.34      4.62 o 
  -1  -2   7      428.46      356.12      9.02 o 
   0  -2   7      301.80      370.71      7.89 o 
   1  -2   7      116.42      138.88      4.86 o 
   2  -2   7       12.84       11.18      2.13 o 
   3  -2   7     5335.62     5119.67     55.43 o 
   4  -2   7      460.53      423.34     14.50 o 
   5  -2   7     4320.99     4274.70     51.01 o 
   6  -2   7      218.45      169.30     10.24 o 
   7  -2   7      554.54      565.31     17.07 o 
   8  -2   7       14.58       -5.97      6.34 o 
   9  -2   7      793.05      864.08     26.72 o 
 -12  -1   7      209.57      213.63     22.13 o 
 -11  -1   7      649.73      607.83     30.92 o 
 -10  -1   7      876.37      862.90     35.04 o 
  -9  -1   7     1688.82     1669.89     49.11 o 
  -8  -1   7      633.54      677.55     32.48 o 
  -7  -1   7      306.83      272.96     13.01 o 
  -6  -1   7     1014.32     1054.60     31.33 o 
  -5  -1   7     3873.35     3943.52     39.63 o 
  -4  -1   7     9733.22     9922.48     83.70 o 
  -3  -1   7     6194.60     6120.98     50.04 o 
  -2  -1   7       58.42       59.61      5.93 o 
  -1  -1   7      331.22      331.17      7.02 o 
   0  -1   7     1277.29     1268.37     18.64 o 
   1  -1   7       13.38       45.48      3.07 o 
   2  -1   7       58.59       52.35      3.27 o 
   3  -1   7     8124.81     7705.81     79.56 o 
   4  -1   7      330.92      324.24     11.38 o 
   5  -1   7     1988.87     2015.37     32.52 o 
   6  -1   7      472.88      454.06     14.85 o 
   7  -1   7      225.26      246.27     15.00 o 
   8  -1   7       25.23        9.16      7.29 o 
   9  -1   7      492.48      575.39     22.59 o 
 -12   0   7      174.03      147.85     18.52 o 
 -11   0   7      870.61      818.74     59.64 o 
 -10   0   7     2387.56     2327.10     62.64 o 
  -9   0   7     2223.80     2203.57     58.20 o 
  -8   0   7     2011.26     2113.75     54.56 o 
  -7   0   7       15.22       16.63      4.66 o 
  -6   0   7      853.08      854.96     20.64 o 
  -5   0   7     1647.91     1630.91     19.56 o 
  -4   0   7     1688.93     1663.30     17.86 o 
  -3   0   7     2128.08     2105.08     20.08 o 
  -2   0   7       95.62       94.15      3.91 o 
  -1   0   7      231.15      206.77      5.64 o 
   0   0   7     1242.43     1146.13     14.54 o 
   1   0   7     4414.84     4316.81     40.19 o 
   2   0   7       79.45      102.13      4.44 o 
   3   0   7     5861.03     5768.55     62.38 o 
   4   0   7       12.13        1.80      3.62 o 
   5   0   7      551.13      543.57     13.89 o 
   6   0   7     1486.97     1459.18     31.62 o 
   7   0   7      874.96      836.40     24.38 o 
   8   0   7     1087.34     1193.62     31.04 o 
   9   0   7     1261.21     1400.82     42.34 o 
 -13   1   7      582.75      514.57     56.13 o 
 -12   1   7        5.92        3.27     10.25 o 
 -11   1   7      528.80      496.33     29.00 o 
 -10   1   7     1784.65     1745.61     52.25 o 
  -9   1   7      585.58      543.36     30.13 o 
  -8   1   7     2016.02     2132.92     42.47 o 
  -7   1   7     1816.30     1933.82     38.43 o 
  -6   1   7     1354.58     1480.72     21.09 o 
  -5   1   7     2790.96     2716.87     28.05 o 
  -4   1   7      569.36      726.88     11.03 o 
  -3   1   7     3458.43     3419.43     31.64 o 
  -2   1   7      374.62      350.40      6.91 o 
  -1   1   7     1309.48     1224.67     14.54 o 
   0   1   7      873.94      763.69     10.96 o 
   1   1   7    10192.76    10461.00     89.41 o 
   2   1   7       96.93      116.36      6.16 o 
   3   1   7      693.17      701.98     14.59 o 
   4   1   7       19.01       17.20      4.47 o 
   5   1   7       24.89       23.18      5.62 o 
   6   1   7      415.08      395.24     14.81 o 
   7   1   7      914.00      956.33     26.76 o 
   8   1   7      927.20     1066.25     35.68 o 
 -13   2   7      252.14      227.27     24.09 o 
 -12   2   7      147.45      128.09     17.69 o 
 -11   2   7       78.51       82.81     14.55 o 
 -10   2   7     4635.61     4795.30    101.34 o 
  -9   2   7       45.77       60.24     10.67 o 
  -8   2   7     1632.88     1665.67     36.37 o 
  -7   2   7       25.62       32.35      5.89 o 
  -6   2   7      277.39      316.58      9.50 o 
  -5   2   7       90.27       49.21      3.56 o 
  -4   2   7      271.35      180.81      5.10 o 
  -3   2   7     6097.24     6156.10     54.00 o 
  -2   2   7     4999.62     5043.07     44.87 o 
  -1   2   7       14.57       -0.69      1.78 o 
   0   2   7     2533.49     2561.36     26.37 o 
   1   2   7     3244.86     3247.19     34.05 o 
   2   2   7       11.12        7.24      3.00 o 
   3   2   7      562.08      572.68     13.33 o 
   4   2   7       51.12       48.29      6.46 o 
   5   2   7      645.71      652.47     17.51 o 
   6   2   7      287.38      234.70     12.67 o 
   7   2   7     1892.52     1994.26     49.37 o 
   8   2   7      158.73      142.28     19.18 o 
 -13   3   7       27.35       19.26     11.38 o 
 -12   3   7      822.78      864.85     42.80 o 
 -11   3   7       52.73       30.52     11.56 o 
 -10   3   7     3733.03     3948.34     71.02 o 
  -9   3   7       89.78       84.28      9.75 o 
  -8   3   7      297.40      387.56     16.06 o 
  -7   3   7        3.83        2.63      4.12 o 
  -6   3   7      656.08      651.11     13.02 o 
  -5   3   7       21.36        2.69      2.37 o 
  -4   3   7     3896.30     3835.67     45.71 o 
  -3   3   7    10862.84    10951.38    116.79 o 
  -2   3   7     5373.36     5355.82     47.17 o 
  -1   3   7     2368.06     2529.73     26.14 o 
   0   3   7      323.26      335.43      7.88 o 
   1   3   7      441.26      457.92     11.76 o 
   2   3   7      256.68      239.97     10.29 o 
   3   3   7     2725.03     2763.76     40.28 o 
   4   3   7     2190.06     2153.42     35.03 o 
   5   3   7     5208.08     5127.00     67.72 o 
   6   3   7        1.85        3.68      6.62 o 
   7   3   7     1793.31     1800.32     59.66 o 
 -13   4   7        2.98       -8.93      9.24 o 
 -12   4   7     2965.36     3071.93     79.37 o 
 -11   4   7       19.13       13.57      8.71 o 
 -10   4   7     2789.04     2796.18     55.63 o 
  -9   4   7     1419.46     1410.75     39.82 o 
  -8   4   7       26.37       15.70      7.25 o 
  -7   4   7       39.22       27.89      8.53 o 
  -6   4   7      290.48      232.25      9.10 o 
  -5   4   7     7352.07     7122.66     87.46 o 
  -4   4   7     7921.84     7971.68     85.78 o 
  -3   4   7      392.63      316.33      6.80 o 
  -2   4   7     1341.16     1326.00     16.78 o 
  -1   4   7       19.29       31.70      3.28 o 
   0   4   7      116.78      113.14      5.49 o 
   1   4   7      484.89      499.16     10.90 o 
   2   4   7     2439.08     2413.19     33.05 o 
   3   4   7     4217.82     4218.19     56.27 o 
   4   4   7      625.12      583.58     17.06 o 
   5   4   7      825.61      826.64     44.62 o 
   6   4   7      176.67      147.77     13.63 o 
   7   4   7      522.39      487.00     22.08 o 
 -13   5   7      356.35      355.12     27.88 o 
 -12   5   7     1175.23     1274.61     36.11 o 
 -11   5   7      606.81      613.03     23.88 o 
 -10   5   7     2102.39     2117.89    102.90 o 
  -9   5   7      392.04      414.53     43.03 o 
  -8   5   7      681.11      651.90     28.06 o 
  -7   5   7       98.80       78.43      7.54 o 
  -6   5   7     7668.70     7589.10    124.09 o 
  -5   5   7      761.59      735.36     16.12 o 
  -4   5   7     1254.48     1282.81     24.19 o 
  -3   5   7       10.26        4.79      2.25 o 
  -2   5   7      437.35      414.68      8.59 o 
  -1   5   7       45.46       43.75      4.69 o 
   0   5   7      192.75      221.70      8.14 o 
   1   5   7     1650.94     1572.90     32.11 o 
   2   5   7      723.25      727.93     20.46 o 
   3   5   7      850.44      836.20     20.12 o 
   4   5   7     1027.57     1037.84     27.32 o 
   5   5   7        1.73       -6.50      6.50 o 
   6   5   7       79.19       80.43     11.39 o 
 -13   6   7      105.43       91.08     15.50 o 
 -12   6   7      841.37      756.38     32.88 o 
 -11   6   7     1001.79     1046.76     38.17 o 
 -10   6   7     1331.32     1355.01     42.66 o 
  -9   6   7      170.70      192.47     17.36 o 
  -8   6   7     2488.38     2469.31     60.19 o 
  -7   6   7      228.44      226.26      9.21 o 
  -6   6   7     3865.11     3839.46     57.75 o 
  -5   6   7     1998.32     1963.43     40.50 o 
  -4   6   7      206.55      216.55      8.16 o 
  -3   6   7        8.97       13.14      3.36 o 
  -2   6   7      874.95      843.40     17.99 o 
  -1   6   7      417.81      433.25     11.88 o 
   0   6   7      408.65      415.90     12.97 o 
   1   6   7     1960.60     2047.04     33.31 o 
   2   6   7       22.54       14.64      6.80 o 
   3   6   7      502.60      473.73     18.25 o 
   4   6   7     1167.49     1175.78     30.35 o 
   5   6   7      110.15      115.53     12.53 o 
 -13   7   7       67.88       56.04     13.88 o 
 -12   7   7     1248.94     1239.70     43.33 o 
 -11   7   7      909.74      969.26     36.87 o 
 -10   7   7     2888.35     2892.71     70.78 o 
  -9   7   7        1.74        0.43     10.06 o 
  -8   7   7     2065.37     2149.92     43.14 o 
  -7   7   7      861.95      863.93     20.01 o 
  -6   7   7      282.83      301.46     12.22 o 
  -5   7   7     1373.16     1392.43     28.24 o 
  -4   7   7      182.79      176.45     10.60 o 
  -3   7   7      101.31       94.49      8.47 o 
  -2   7   7     3122.18     3095.89     37.09 o 
  -1   7   7     1517.77     1381.05     23.95 o 
   0   7   7      287.44      301.60     12.37 o 
   1   7   7     1269.79     1307.12     30.11 o 
   2   7   7       32.08       13.58      8.05 o 
   3   7   7        6.27        0.84      7.34 o 
   4   7   7      467.52      432.82     19.60 o 
 -13   8   7        1.61       -8.91      8.91 o 
 -12   8   7     1455.97     1576.86     50.93 o 
 -11   8   7       20.12       33.91     11.58 o 
 -10   8   7      946.15     1020.92     47.01 o 
  -9   8   7      279.53      245.83     39.99 o 
  -8   8   7     2838.36     2940.97     55.59 o 
  -7   8   7       25.32       23.21      5.42 o 
  -6   8   7       80.45       61.30      7.22 o 
  -5   8   7     5123.28     4927.71     93.71 o 
  -4   8   7     4448.65     4331.79     60.87 o 
  -3   8   7      142.66      146.39      8.21 o 
  -2   8   7     4364.33     4284.78     60.66 o 
  -1   8   7      633.74      637.78     18.73 o 
   0   8   7      633.61      571.21     18.45 o 
   1   8   7       68.38       55.02      8.04 o 
   2   8   7      472.42      431.54     20.52 o 
   3   8   7      133.68      128.63     14.52 o 
 -12   9   7     1961.93     1958.13     58.51 o 
 -11   9   7       68.63       70.83     13.88 o 
 -10   9   7      556.44      589.26     36.72 o 
  -9   9   7       19.04        8.19     16.14 o 
  -8   9   7      321.11      295.54     22.15 o 
  -7   9   7      167.31      131.86     16.60 o 
  -6   9   7      234.29      219.12     19.15 o 
  -5   9   7      104.81      102.57     11.06 o 
  -4   9   7     4955.02     4958.72     68.74 o 
  -3   9   7       44.98       21.24      5.15 o 
  -2   9   7     1853.74     1910.99     48.38 o 
  -1   9   7      317.74      333.84     17.47 o 
   0   9   7       79.74       69.84      8.83 o 
   1   9   7       75.50       91.58     11.71 o 
   2   9   7      615.35      599.02     25.38 o 
 -12  10   7     1188.05     1171.94     44.48 o 
 -11  10   7        7.53       -6.30      9.86 o 
 -10  10   7      670.14      642.16     31.40 o 
  -9  10   7      110.96       83.44     14.18 o 
  -8  10   7      288.63      299.62     23.45 o 
  -7  10   7      155.26      154.96     17.34 o 
  -6  10   7     1227.40     1184.12     41.86 o 
  -5  10   7      370.20      369.88     24.64 o 
  -4  10   7     1825.45     1780.99     55.86 o 
  -3  10   7        0.25       -6.13      6.13 o 
  -2  10   7      930.23      906.91     28.29 o 
  -1  10   7        3.26        1.52      7.64 o 
   0  10   7       58.41       48.70     12.70 o 
   1  10   7      262.49      212.74     24.56 o 
 -11  11   7       54.79       36.71     28.77 o 
 -10  11   7      643.95      648.48     32.25 o 
  -9  11   7      223.27      191.35     36.48 o 
  -8  11   7     1340.62     1445.76     48.45 o 
  -7  11   7      272.33      276.09     23.14 o 
  -6  11   7     2248.19     2165.58     61.01 o 
  -5  11   7      117.47      104.54     17.31 o 
  -4  11   7      429.53      452.41     27.74 o 
  -3  11   7       14.89       16.59      8.76 o 
  -2  11   7      124.57      127.55     12.91 o 
  -1  11   7      367.81      387.94     27.76 o 
   0  11   7       64.31       88.95     15.38 o 
 -10  12   7      424.15      499.00     30.26 o 
  -9  12   7      410.10      450.88     28.28 o 
  -8  12   7     1714.27     1734.47     55.72 o 
  -7  12   7      166.28      160.90     21.52 o 
  -6  12   7      617.13      564.88     30.41 o 
  -5  12   7        0.04       -8.91      8.91 o 
  -4  12   7      440.19      391.65     26.70 o 
  -3  12   7        1.31        9.32      9.99 o 
  -2  12   7      598.12      602.46     31.90 o 
  -8  13   7      655.70      787.01     68.76 o 
  -7  13   7      526.59      546.66     32.98 o 
  -6  13   7      111.25       87.77     15.83 o 
  -5  13   7       34.04       46.37     23.15 o 
   0 -15   8     1295.72     1422.36     53.06 o 
   1 -15   8       81.85       82.35     16.64 o 
   2 -15   8     1259.38     1342.88     74.60 o 
   3 -15   8       56.61       71.67     16.12 o 
   4 -15   8       41.30       18.38     12.85 o 
   5 -15   8      315.48      318.92     28.57 o 
   6 -15   8      302.91      304.60     21.40 o 
  -2 -14   8     1994.90     1983.37     71.33 o 
  -1 -14   8      171.07      250.24     35.55 o 
   0 -14   8      417.84      420.28     63.85 o 
   1 -14   8       32.64       33.46     12.89 o 
   2 -14   8       62.75       43.80     14.03 o 
   3 -14   8      881.79      931.58     40.18 o 
   4 -14   8       68.57       72.72     15.67 o 
   5 -14   8     1557.92     1672.78     44.32 o 
   6 -14   8     1513.26     1591.28     32.51 o 
   7 -14   8      360.12      321.18     16.34 o 
  -3 -13   8      237.65      204.42     19.74 o 
  -2 -13   8      879.48      974.43     40.64 o 
  -1 -13   8      267.04      212.73     32.98 o 
   0 -13   8      201.45      235.93     47.01 o 
   1 -13   8        3.24       -5.00      9.57 o 
   2 -13   8      280.69      237.24     22.46 o 
   3 -13   8     1591.89     1705.41     54.57 o 
   4 -13   8      434.94      465.06     21.96 o 
   5 -13   8     1602.67     1579.08     52.81 o 
   6 -13   8     1448.05     1482.17     30.41 o 
   7 -13   8       89.97       60.36      9.00 o 
   8 -13   8       44.40       43.11     15.31 o 
  -5 -12   8      595.62      666.12     45.22 o 
  -4 -12   8      978.68      974.80     32.37 o 
  -3 -12   8      107.04      117.08     19.77 o 
  -2 -12   8      106.89       89.73     15.53 o 
  -1 -12   8        8.47       -7.02     10.99 o 
   0 -12   8      793.01      830.02     29.59 o 
   1 -12   8      307.08      348.19     21.95 o 
   2 -12   8     1690.67     1676.66     51.75 o 
   3 -12   8      938.30      920.20     29.00 o 
   4 -12   8      283.81      324.97     21.22 o 
   5 -12   8      482.15      513.34     16.60 o 
   6 -12   8      613.77      644.99     19.18 o 
   7 -12   8        8.16       -6.51      6.51 o 
   8 -12   8       50.10       36.51      8.98 o 
   9 -12   8      213.88      185.91     28.94 o 
  -6 -11   8     1211.63     1125.79     44.75 o 
  -5 -11   8      392.56      395.16     22.98 o 
  -4 -11   8     1043.52     1021.78     53.63 o 
  -3 -11   8     1386.24     1349.17     36.24 o 
  -2 -11   8      233.62      230.44     20.76 o 
  -1 -11   8       15.92       16.40      7.92 o 
   0 -11   8     3589.38     3561.72     54.01 o 
   1 -11   8      601.86      636.30     21.80 o 
   2 -11   8     2481.67     2455.94     45.01 o 
   3 -11   8     1121.85     1055.05     22.12 o 
   4 -11   8      130.12      125.11      9.85 o 
   5 -11   8      337.60      341.79     12.25 o 
   6 -11   8      940.25      930.21     24.87 o 
   7 -11   8      532.59      505.04     19.12 o 
   8 -11   8      261.11      212.94     14.64 o 
   9 -11   8      834.35      815.15     29.93 o 
  -7 -10   8      356.02      300.47     27.93 o 
  -6 -10   8     1026.81     1006.06     32.36 o 
  -5 -10   8       44.47       25.44     11.18 o 
  -4 -10   8      169.44      184.30     14.69 o 
  -3 -10   8     1535.66     1627.99     38.90 o 
  -2 -10   8     2193.08     2220.67     41.69 o 
  -1 -10   8        0.10        9.59      5.90 o 
   0 -10   8     6007.49     5830.27    115.44 o 
   1 -10   8       30.80       25.38      5.05 o 
   2 -10   8     1571.53     1595.43     25.46 o 
   3 -10   8       44.46       41.47      5.46 o 
   4 -10   8       96.35       92.40      7.55 o 
   5 -10   8      843.13      813.71     26.53 o 
   6 -10   8     2300.31     2303.44     44.12 o 
   7 -10   8      599.89      574.55     20.06 o 
   8 -10   8       42.42       39.42      8.61 o 
   9 -10   8      220.21      220.64     17.62 o 
  -8  -9   8      379.68      363.37     60.57 o 
  -7  -9   8      428.84      441.11     22.35 o 
  -6  -9   8      279.06      255.40     17.39 o 
  -5  -9   8      216.50      204.37     18.62 o 
  -4  -9   8     1070.58     1072.46     29.85 o 
  -3  -9   8       63.03       72.09      8.21 o 
  -2  -9   8     2783.35     2803.53     43.73 o 
  -1  -9   8       27.68       31.48      4.81 o 
   0  -9   8     2485.62     2377.35     34.36 o 
   1  -9   8        0.44       -2.70      2.70 o 
   2  -9   8      894.59      871.82     16.25 o 
   3  -9   8        8.97        4.02      4.22 o 
   4  -9   8      967.60      912.38     19.41 o 
   5  -9   8       62.01       65.06      7.97 o 
   6  -9   8     3000.93     2948.69     49.76 o 
   7  -9   8     1658.75     1548.07     34.80 o 
   8  -9   8      134.84      129.13     17.55 o 
   9  -9   8       51.63       39.52      9.34 o 
  10  -9   8      141.74      121.03     14.71 o 
  -8  -8   8      188.01      187.33     20.50 o 
  -7  -8   8      105.70       99.04     12.01 o 
  -6  -8   8      648.21      667.39     23.72 o 
  -5  -8   8        0.44       -3.89      3.89 o 
  -4  -8   8     1286.38     1272.08     25.80 o 
  -3  -8   8      102.50      109.99      8.92 o 
  -2  -8   8     6631.17     6583.18     88.57 o 
  -1  -8   8      351.59      340.31      9.48 o 
   0  -8   8     1786.71     1775.32     22.40 o 
   1  -8   8      106.23      113.15      6.38 o 
   2  -8   8       10.80        4.78      3.64 o 
   3  -8   8     1781.29     1721.71     28.38 o 
   4  -8   8     3249.88     3112.45     43.91 o 
   5  -8   8     1557.05     1463.87     30.10 o 
   6  -8   8     2116.26     1968.10     37.49 o 
   7  -8   8       79.40       68.44      8.89 o 
   8  -8   8       62.35       39.69      8.23 o 
   9  -8   8        8.75       -4.21      7.15 o 
  10  -8   8      197.77      211.46     18.87 o 
  -9  -7   8      126.52      131.92     26.43 o 
  -8  -7   8      289.43      307.51     24.31 o 
  -7  -7   8      610.60      594.81     22.46 o 
  -6  -7   8      989.32      996.84     28.22 o 
  -5  -7   8      140.06      144.34     10.33 o 
  -4  -7   8     2430.30     2445.42     41.54 o 
  -3  -7   8      191.45      197.16      8.56 o 
  -2  -7   8     2252.16     2082.54     29.28 o 
  -1  -7   8        0.96       -2.31      2.31 o 
   0  -7   8     1662.40     1684.33     30.30 o 
   1  -7   8      129.34      121.39      6.69 o 
   2  -7   8      666.99      643.77     14.12 o 
   3  -7   8     3339.05     3232.18     44.61 o 
   4  -7   8    13306.87    13075.29    147.99 o 
   5  -7   8     1547.11     1509.56     30.65 o 
   6  -7   8      872.86      819.06     22.19 o 
   7  -7   8      102.18       79.57      9.29 o 
   8  -7   8      158.10      133.33     14.65 o 
   9  -7   8       63.36       43.43      9.14 o 
  10  -7   8      460.53      468.26     36.93 o 
 -10  -6   8      828.66      844.88     31.20 o 
  -9  -6   8      187.88      201.44     21.47 o 
  -8  -6   8      444.20      468.89     32.98 o 
  -7  -6   8     3392.57     3279.20     60.67 o 
  -6  -6   8     3071.95     3008.63     55.47 o 
  -5  -6   8     3571.97     3500.47     53.11 o 
  -4  -6   8      811.94      808.49     16.60 o 
  -3  -6   8       15.52       12.86      4.50 o 
  -2  -6   8      608.18      651.87     10.79 o 
  -1  -6   8        3.11        4.45      2.19 o 
   0  -6   8     2554.68     2612.08     26.81 o 
   1  -6   8      230.20      216.74      7.99 o 
   2  -6   8     5186.81     4967.68     58.20 o 
   3  -6   8        9.49        8.55      3.76 o 
   4  -6   8     6518.52     6216.91     84.17 o 
   5  -6   8      185.51      179.71     11.25 o 
   6  -6   8      148.97      135.98     10.64 o 
   7  -6   8        8.56       -5.23      5.23 o 
   8  -6   8       34.61       13.41      7.12 o 
   9  -6   8      882.10      886.66     26.49 o 
  10  -6   8      791.70      856.48     27.56 o 
 -10  -5   8      293.57      290.84     33.20 o 
  -9  -5   8     1332.21     1330.26     36.98 o 
  -8  -5   8     1235.06     1287.90     42.42 o 
  -7  -5   8     7225.03     6912.93    134.53 o 
  -6  -5   8      985.77      990.79     32.44 o 
  -5  -5   8       22.89       25.63      4.36 o 
  -4  -5   8      158.52      157.26      7.34 o 
  -3  -5   8     1008.48     1041.25     14.17 o 
  -2  -5   8     3946.88     3805.99     47.68 o 
  -1  -5   8      999.53      957.11     14.72 o 
   0  -5   8     9808.19    10025.42    133.46 o 
   1  -5   8       51.92       73.96      4.81 o 
   2  -5   8      401.25      398.21     10.44 o 
   3  -5   8      881.03      875.23     17.34 o 
   4  -5   8     1517.79     1465.33     28.68 o 
   5  -5   8      487.41      445.26     15.56 o 
   6  -5   8      341.74      317.92     14.82 o 
   7  -5   8      179.45      200.99     11.94 o 
   8  -5   8      150.42      145.01     11.05 o 
   9  -5   8      839.07      858.67     23.61 o 
  10  -5   8      868.49      923.93     33.49 o 
 -11  -4   8        3.14       -8.39      8.39 o 
 -10  -4   8       40.80       35.73     11.53 o 
  -9  -4   8     1894.80     1854.05     43.68 o 
  -8  -4   8      310.37      300.14     26.43 o 
  -7  -4   8     5941.01     5845.71     94.46 o 
  -6  -4   8      330.72      358.43     12.50 o 
  -5  -4   8      710.62      748.29     15.11 o 
  -4  -4   8      765.44      756.26     12.91 o 
  -3  -4   8      199.02      182.67      4.23 o 
  -2  -4   8     2979.30     2752.72     27.60 o 
  -1  -4   8      159.76      147.00      5.60 o 
   0  -4   8     2416.98     2315.86     34.35 o 
   1  -4   8     1537.13     1653.92     24.55 o 
   2  -4   8      363.06      345.22      8.75 o 
   3  -4   8      233.73      229.34      8.58 o 
   4  -4   8     1996.21     1973.31     31.18 o 
   5  -4   8     1289.76     1203.91     21.66 o 
   6  -4   8     2129.35     1957.15     30.48 o 
   7  -4   8      302.14      309.84     13.20 o 
   8  -4   8      854.65      863.61     20.76 o 
   9  -4   8      451.26      435.94     16.65 o 
 -11  -3   8      530.26      484.92     39.99 o 
 -10  -3   8      341.19      291.38     23.48 o 
  -9  -3   8     1206.16     1255.84     33.52 o 
  -8  -3   8     1418.41     1374.19     33.81 o 
  -7  -3   8      107.75      113.59     10.46 o 
  -6  -3   8      447.86      448.47     12.43 o 
  -5  -3   8      392.01      378.86      9.73 o 
  -4  -3   8     8867.21     9023.42     77.45 o 
  -3  -3   8    10172.94    10203.44     77.75 o 
  -2  -3   8    19098.93    18938.03    194.53 o 
  -1  -3   8     2403.24     2534.49     27.46 o 
   0  -3   8       25.02       61.89      4.02 o 
   1  -3   8      183.57      188.52      6.16 o 
   2  -3   8       82.98       78.76      5.44 o 
   3  -3   8        1.37        3.70      3.74 o 
   4  -3   8     4590.85     4379.11     51.59 o 
   5  -3   8      297.08      267.20     10.96 o 
   6  -3   8      762.17      710.29     17.12 o 
   7  -3   8       13.32       18.21      6.36 o 
   8  -3   8      621.20      629.94     19.64 o 
   9  -3   8       70.11       62.82     10.88 o 
 -12  -2   8      149.56      127.36     19.44 o 
 -11  -2   8      838.74      795.17     36.19 o 
 -10  -2   8      390.13      425.96     25.29 o 
  -9  -2   8     1124.46     1092.95     44.67 o 
  -8  -2   8     2919.18     2932.26     70.13 o 
  -7  -2   8      212.46      241.53     14.62 o 
  -6  -2   8      213.91      208.89      8.53 o 
  -5  -2   8      304.91      318.00      6.08 o 
  -4  -2   8     2835.51     2774.92     27.32 o 
  -3  -2   8      843.47      785.34      9.99 o 
  -2  -2   8     8201.71     8303.07     83.69 o 
  -1  -2   8      632.76      684.18     13.18 o 
   0  -2   8        1.24        3.33      2.26 o 
   1  -2   8       89.14       96.65      7.17 o 
   2  -2   8     5164.69     5316.14     48.94 o 
   3  -2   8        1.73        2.34      3.83 o 
   4  -2   8     6355.86     6186.76     75.02 o 
   5  -2   8      166.76      171.83     10.29 o 
   6  -2   8      275.69      265.22     12.94 o 
   7  -2   8       32.86       30.05      7.15 o 
   8  -2   8      666.98      675.61     28.96 o 
   9  -2   8      161.11      179.98     15.29 o 
 -12  -1   8       67.91       75.60     15.69 o 
 -11  -1   8       17.24       19.13      9.82 o 
 -10  -1   8      149.93      132.61     16.78 o 
  -9  -1   8     2249.48     2227.75     59.68 o 
  -8  -1   8     1646.98     1665.64     47.45 o 
  -7  -1   8     2554.38     2683.91     48.88 o 
  -6  -1   8      320.55      323.87      8.62 o 
  -5  -1   8     3458.10     3569.80     39.18 o 
  -4  -1   8      615.39      544.11      9.37 o 
  -3  -1   8      159.75      140.92      5.75 o 
  -2  -1   8     1934.66     1961.32     24.19 o 
  -1  -1   8     1809.71     1910.94     23.31 o 
   0  -1   8      148.17      123.16      6.09 o 
   1  -1   8      740.04      724.49     11.03 o 
   2  -1   8     9388.14     9303.58     80.91 o 
   3  -1   8        3.48        3.39      3.64 o 
   4  -1   8     3362.78     3363.15     47.85 o 
   5  -1   8       33.75       21.62      5.70 o 
   6  -1   8      134.92      129.03      9.88 o 
   7  -1   8      600.93      621.98     22.41 o 
   8  -1   8      485.62      490.60     20.28 o 
 -12   0   8      663.09      616.49     32.70 o 
 -11   0   8       15.32       13.56      9.92 o 
 -10   0   8      983.85      948.59     69.22 o 
  -9   0   8     2293.80     2245.82     59.53 o 
  -8   0   8      113.55      130.72     17.31 o 
  -7   0   8     2646.84     2635.39     62.18 o 
  -6   0   8      254.90      267.25     25.16 o 
  -5   0   8     2255.17     2361.05     25.63 o 
  -4   0   8     3500.32     3512.13     33.72 o 
  -3   0   8      939.98      930.82     16.94 o 
  -2   0   8     1574.58     1504.38     18.13 o 
  -1   0   8     1978.05     2038.36     26.45 o 
   0   0   8      708.46      618.09     11.51 o 
   1   0   8      459.04      395.41      8.11 o 
   2   0   8     9087.22     9172.56     88.14 o 
   3   0   8      131.54      140.33      7.57 o 
   4   0   8      899.05      865.02     17.31 o 
   5   0   8      233.95      239.56     13.76 o 
   6   0   8      359.96      362.43     17.42 o 
   7   0   8        3.89       -6.21      6.21 o 
   8   0   8      885.51      934.95     28.30 o 
 -13   1   8       44.71       28.06     13.23 o 
 -12   1   8        0.38       -3.98      8.93 o 
 -11   1   8      512.76      532.08     28.90 o 
 -10   1   8       62.70       45.35     12.65 o 
  -9   1   8     5167.95     5192.72    109.29 o 
  -8   1   8      148.86      194.44     19.70 o 
  -7   1   8     1012.72     1048.84     26.20 o 
  -6   1   8        0.71       -3.17      3.17 o 
  -5   1   8      125.59      129.08      4.57 o 
  -4   1   8     3658.05     3662.83     34.42 o 
  -3   1   8     1093.35     1096.32     13.26 o 
  -2   1   8     4829.34     4670.97     48.01 o 
  -1   1   8      236.88      215.85      5.82 o 
   0   1   8     1960.21     1956.37     21.79 o 
   1   1   8     1526.26     1556.67     19.91 o 
   2   1   8     2259.84     2268.66     27.99 o 
   3   1   8      861.77      864.80     16.87 o 
   4   1   8     2987.39     2957.72     44.69 o 
   5   1   8       61.65       61.20      7.08 o 
   6   1   8     2004.76     1999.28     40.31 o 
   7   1   8      314.56      299.08     17.06 o 
   8   1   8      681.32      769.27     31.09 o 
 -13   2   8       58.61       43.97     14.22 o 
 -12   2   8       22.28       19.47     11.41 o 
 -11   2   8      803.13      853.93     36.67 o 
 -10   2   8      575.46      522.69     27.60 o 
  -9   2   8     5087.79     5104.73     85.35 o 
  -8   2   8       42.27       43.68      7.56 o 
  -7   2   8       44.00       56.65      7.95 o 
  -6   2   8      481.81      467.76      9.41 o 
  -5   2   8     4004.61     4190.21     57.24 o 
  -4   2   8     3089.26     3092.06     31.88 o 
  -3   2   8    10464.46    10838.50     92.15 o 
  -2   2   8     5039.67     5038.68     47.80 o 
  -1   2   8     3000.43     2991.91     32.06 o 
   0   2   8      926.46      953.34     14.28 o 
   1   2   8      271.08      265.61      7.95 o 
   2   2   8       44.61       49.87      4.50 o 
   3   2   8       61.63       59.52      6.08 o 
   4   2   8      142.56      136.07      9.46 o 
   5   2   8       98.45      100.29      8.97 o 
   6   2   8     2680.34     2656.95     49.17 o 
   7   2   8      228.43      236.22     19.58 o 
 -13   3   8      228.49      232.18     24.56 o 
 -12   3   8       70.76       79.42     15.02 o 
 -11   3   8     2006.69     2034.57     59.53 o 
 -10   3   8      487.09      488.92     20.38 o 
  -9   3   8     1348.86     1337.60     33.54 o 
  -8   3   8      139.91      114.49     10.44 o 
  -7   3   8       43.74       41.46      5.48 o 
  -6   3   8       91.48       98.23      7.22 o 
  -5   3   8     1789.29     1675.02     26.70 o 
  -4   3   8     4648.95     4480.13     59.37 o 
  -3   3   8     2681.43     2810.91     26.47 o 
  -2   3   8       22.25       33.78      3.20 o 
  -1   3   8     1190.05     1172.88     16.23 o 
   0   3   8       47.34       35.25      3.87 o 
   1   3   8      249.81      236.71      8.17 o 
   2   3   8     2555.07     2572.61     31.72 o 
   3   3   8       93.85      109.48      8.46 o 
   4   3   8     1880.17     1958.59     62.14 o 
   5   3   8      350.55      310.01     17.60 o 
   6   3   8      659.04      684.39     23.58 o 
   7   3   8      198.46      203.92     19.10 o 
 -13   4   8      491.70      489.81     31.62 o 
 -12   4   8       29.92       19.66     11.08 o 
 -11   4   8     1772.03     1825.07     51.81 o 
 -10   4   8     1325.39     1322.57     57.40 o 
  -9   4   8     1076.38     1030.77     34.86 o 
  -8   4   8       84.44       91.75     16.60 o 
  -7   4   8     1921.51     1974.89     45.89 o 
  -6   4   8       43.90       44.39      5.39 o 
  -5   4   8     7605.05     7761.32     95.56 o 
  -4   4   8     4129.60     4034.79     54.23 o 
  -3   4   8       19.15       12.31      2.99 o 
  -2   4   8      352.57      407.35      8.81 o 
  -1   4   8     1428.41     1427.04     21.57 o 
   0   4   8       33.04       24.04      3.63 o 
   1   4   8      253.09      243.02     10.54 o 
   2   4   8     4551.91     4614.50     55.36 o 
   3   4   8     1506.19     1497.10     28.16 o 
   4   4   8      721.80      799.87     20.96 o 
   5   4   8      100.47      112.76     12.02 o 
   6   4   8      240.62      265.80     17.50 o 
 -13   5   8       87.63      110.09     17.44 o 
 -12   5   8      520.03      533.20     23.36 o 
 -11   5   8     1214.04     1166.05     49.58 o 
 -10   5   8     1645.95     1628.48     61.27 o 
  -9   5   8      455.34      455.98     29.47 o 
  -8   5   8      189.66      196.00     16.78 o 
  -7   5   8     4623.55     4643.48     66.48 o 
  -6   5   8      223.62      245.27     10.78 o 
  -5   5   8     5040.40     5046.66     66.38 o 
  -4   5   8     2243.89     2230.92     34.70 o 
  -3   5   8       93.71       80.56      5.93 o 
  -2   5   8       16.16       20.74      3.77 o 
  -1   5   8     1539.09     1544.05     22.42 o 
   0   5   8      949.44      945.10     16.46 o 
   1   5   8      856.29      887.58     18.00 o 
   2   5   8     2248.90     2290.64     36.70 o 
   3   5   8      134.98      134.63     10.06 o 
   4   5   8      293.30      278.33     29.92 o 
   5   5   8      459.88      495.34     21.29 o 
 -13   6   8       19.31       22.27     13.33 o 
 -12   6   8      430.11      475.37     37.42 o 
 -11   6   8      871.31      913.51     39.06 o 
 -10   6   8       98.99      101.63     35.08 o 
  -9   6   8     2134.29     2038.67     69.93 o 
  -8   6   8     1944.02     1870.44     39.09 o 
  -7   6   8      556.34      603.34     16.12 o 
  -6   6   8      964.76      907.64     21.18 o 
  -5   6   8      338.98      333.90     11.49 o 
  -4   6   8      900.36      859.13     18.91 o 
  -3   6   8      277.03      263.27      9.03 o 
  -2   6   8       38.79       36.96      4.77 o 
  -1   6   8     5981.28     5956.88     75.11 o 
   0   6   8      806.65      761.20     16.64 o 
   1   6   8      299.91      300.11     13.45 o 
   2   6   8      548.49      556.47     16.88 o 
   3   6   8        3.50        1.81      6.46 o 
   4   6   8      369.37      322.77     18.12 o 
 -13   7   8      513.67      519.64     29.41 o 
 -12   7   8       31.77       31.74     11.52 o 
 -11   7   8     1250.57     1315.32     44.81 o 
 -10   7   8        0.78       -1.91      7.59 o 
  -9   7   8     1288.31     1273.65     41.67 o 
  -8   7   8     1140.14     1189.51     30.06 o 
  -7   7   8     1864.43     1893.78     34.83 o 
  -6   7   8     2029.84     1906.07     36.57 o 
  -5   7   8     2358.84     2364.49     41.47 o 
  -4   7   8     1530.28     1512.82     32.79 o 
  -3   7   8     2812.92     2792.37     38.30 o 
  -2   7   8      253.85      224.11     11.27 o 
  -1   7   8     3263.67     3220.16     46.59 o 
   0   7   8      916.36      925.44     23.43 o 
   1   7   8      378.56      367.18     14.51 o 
   2   7   8       92.73       80.32      9.84 o 
   3   7   8      131.31       95.42     11.16 o 
   4   7   8     1111.81     1080.50     31.02 o 
 -13   8   8      502.40      506.53     34.14 o 
 -12   8   8      234.32      245.19     22.48 o 
 -11   8   8     1548.17     1544.29     49.93 o 
 -10   8   8        0.89       -6.69      7.77 o 
  -9   8   8      358.70      387.26     24.57 o 
  -8   8   8       42.93       44.54     10.78 o 
  -7   8   8       51.56       58.39      9.61 o 
  -6   8   8      712.39      626.50     22.86 o 
  -5   8   8     1622.95     1597.57     39.56 o 
  -4   8   8      441.26      412.81     17.89 o 
  -3   8   8     5403.84     5335.32     64.92 o 
  -2   8   8      183.82      139.45      9.73 o 
  -1   8   8      737.71      699.28     23.78 o 
   0   8   8     1014.16     1019.18     25.61 o 
   1   8   8       17.14        2.24      7.63 o 
   2   8   8      124.82      149.50     13.22 o 
   3   8   8     1040.66     1091.45     34.16 o 
 -12   9   8      223.26      213.37     21.50 o 
 -11   9   8      399.38      474.69     27.93 o 
 -10   9   8       19.45        7.39      9.86 o 
  -9   9   8      234.07      244.62     52.85 o 
  -8   9   8       21.29       -7.44      7.44 o 
  -7   9   8      825.69      838.19     35.78 o 
  -6   9   8       17.86       13.83      8.98 o 
  -5   9   8      505.40      574.85     43.03 o 
  -4   9   8       27.79       18.81      7.86 o 
  -3   9   8     1100.75     1088.22     27.43 o 
  -2   9   8      199.12      179.70     14.16 o 
  -1   9   8       65.78       93.65     14.97 o 
   0   9   8      112.32       84.71     11.05 o 
   1   9   8        2.35       -2.97      9.09 o 
   2   9   8      171.50      174.22     14.72 o 
 -12  10   8      228.21      250.70     23.84 o 
 -11  10   8      616.74      665.11     46.77 o 
 -10  10   8        1.74       -8.11     11.23 o 
  -9  10   8      443.66      461.87     87.47 o 
  -8  10   8       30.84       35.29     18.24 o 
  -7  10   8     3238.57     3348.02    116.00 o 
  -6  10   8       41.80       39.39     11.99 o 
  -5  10   8      126.14      140.65     16.71 o 
  -4  10   8      596.70      564.05     49.11 o 
  -3  10   8      541.78      618.52     30.34 o 
  -2  10   8       15.32       -0.28      6.99 o 
  -1  10   8      133.15      127.02     13.61 o 
   0  10   8      215.40      166.71     19.55 o 
 -11  11   8     1244.53     1122.31     44.30 o 
 -10  11   8       26.03       20.53     12.07 o 
  -9  11   8      510.99      461.46     28.11 o 
  -8  11   8      397.74      417.69     42.10 o 
  -7  11   8     1370.57     1392.20     65.72 o 
  -6  11   8      314.53      300.45     24.89 o 
  -5  11   8      137.57      115.87     17.30 o 
  -4  11   8      148.36      146.40     18.30 o 
  -3  11   8      907.22     1040.66     40.87 o 
  -2  11   8       58.23       56.43     10.58 o 
  -1  11   8      414.06      367.59     33.21 o 
  -9  12   8     1900.74     2036.51     62.83 o 
  -8  12   8      330.31      331.59     26.95 o 
  -7  12   8      356.35      335.71     29.00 o 
  -6  12   8      185.50      196.84     37.65 o 
  -5  12   8       31.40       15.46     16.84 o 
  -4  12   8        0.81      -16.22     24.79 o 
  -3  12   8     1913.87     1868.59     80.92 o 
   1 -15   9      341.20      356.91     29.57 o 
   2 -15   9        1.00       10.48     12.70 o 
   3 -15   9        1.54      -11.59     20.35 o 
   4 -15   9      567.34      457.83     32.70 o 
   5 -15   9       42.91       51.45     15.71 o 
  -2 -14   9      253.80      237.61     24.41 o 
  -1 -14   9     1205.62     1280.90     48.78 o 
   0 -14   9        9.69       13.33     11.99 o 
   1 -14   9      367.88      377.15     28.94 o 
   2 -14   9        0.66       -4.14     10.52 o 
   3 -14   9       46.01       44.65     14.05 o 
   4 -14   9     1064.24     1083.98     44.65 o 
   5 -14   9      143.23      175.81     23.69 o 
   6 -14   9      866.01      885.88     23.99 o 
   7 -14   9      566.94      545.40     26.63 o 
  -3 -13   9     1073.87     1085.77     43.52 o 
  -2 -13   9      339.73      304.21     25.64 o 
  -1 -13   9       48.90       29.27     12.65 o 
   0 -13   9        0.24      -10.29     10.29 o 
   1 -13   9      822.98      837.67     39.06 o 
   2 -13   9      501.03      446.71     29.93 o 
   3 -13   9      980.44     1038.59     41.84 o 
   4 -13   9      672.40      653.86     26.33 o 
   5 -13   9      411.89      403.31     16.09 o 
   6 -13   9      157.86      156.27     11.75 o 
   7 -13   9      452.53      438.39     19.16 o 
   8 -13   9       83.98       70.51     16.02 o 
  -5 -12   9     1050.85     1079.49     50.94 o 
  -4 -12   9        0.12       -7.45      7.74 o 
  -3 -12   9      546.02      578.82     30.48 o 
  -2 -12   9     1488.30     1456.92     60.34 o 
  -1 -12   9      356.76      313.65     19.92 o 
   0 -12   9        4.63        5.58      9.82 o 
   1 -12   9     2614.31     2637.91     82.88 o 
   2 -12   9      485.79      483.20     21.61 o 
   3 -12   9      342.08      343.49     20.44 o 
   4 -12   9      930.37      914.77     21.95 o 
   5 -12   9      373.78      329.82     17.41 o 
   6 -12   9        5.45        4.44      6.62 o 
   7 -12   9     1208.86     1277.03     31.91 o 
   8 -12   9       34.15       19.95     10.21 o 
  -6 -11   9      431.75      431.01     35.33 o 
  -5 -11   9      504.45      519.54     23.35 o 
  -4 -11   9       66.77       48.90     10.27 o 
  -3 -11   9       46.52       50.06     10.34 o 
  -2 -11   9      139.21      131.92     17.07 o 
  -1 -11   9     1363.54     1387.63     38.30 o 
   0 -11   9      354.15      330.22     25.07 o 
   1 -11   9     2023.15     2060.16     50.26 o 
   2 -11   9       70.21       66.54     10.40 o 
   3 -11   9      327.33      338.65     13.31 o 
   4 -11   9       60.00       57.07      7.45 o 
   5 -11   9      380.67      369.27     16.02 o 
   6 -11   9      216.01      197.10     13.37 o 
   7 -11   9     1065.44     1080.24     28.76 o 
   8 -11   9      641.90      642.44     23.02 o 
   9 -11   9       23.33       40.28     14.65 o 
  -7 -10   9      485.60      482.41     30.09 o 
  -6 -10   9      267.25      287.27     22.58 o 
  -5 -10   9      395.25      398.75     20.42 o 
  -4 -10   9      651.52      660.05     23.98 o 
  -3 -10   9     1027.41     1095.21     30.79 o 
  -2 -10   9        0.58        1.55      5.21 o 
  -1 -10   9     3426.35     3407.14     65.31 o 
   0 -10   9        3.44        0.00      4.19 o 
   1 -10   9     1643.99     1601.89     27.62 o 
   2 -10   9      597.79      588.49     14.66 o 
   3 -10   9        1.27       -4.28      4.59 o 
   4 -10   9      129.85      125.00      8.67 o 
   5 -10   9     2635.74     2479.02     44.36 o 
   6 -10   9      217.48      230.47     14.05 o 
   7 -10   9     2869.16     2803.33     50.75 o 
   8 -10   9      615.63      626.29     22.32 o 
   9 -10   9      218.65      246.93     19.43 o 
  -8  -9   9        0.40        2.16     11.23 o 
  -7  -9   9      862.62      922.83     39.02 o 
  -6  -9   9       94.43       99.50     12.22 o 
  -5  -9   9      997.47     1004.08     29.73 o 
  -4  -9   9       44.03       30.99      7.93 o 
  -3  -9   9     1229.66     1301.82     48.88 o 
  -2  -9   9        2.77        2.83      4.56 o 
  -1  -9   9     2992.33     2911.71     45.53 o 
   0  -9   9      192.72      178.02     17.15 o 
   1  -9   9      425.30      468.80     11.95 o 
   2  -9   9      629.22      589.96     14.39 o 
   3  -9   9       91.43       82.26      7.38 o 
   4  -9   9      189.06      173.82      9.30 o 
   5  -9   9      142.43      134.17     10.72 o 
   6  -9   9     2791.53     2588.87     46.50 o 
   7  -9   9      587.64      613.18     21.87 o 
   8  -9   9        4.92       -6.27      6.27 o 
   9  -9   9       71.50       64.46     12.11 o 
  -9  -8   9      891.94      851.93     39.44 o 
  -8  -8   9       77.11       75.56     15.17 o 
  -7  -8   9      566.25      559.98     29.08 o 
  -6  -8   9     1214.52     1192.07     32.53 o 
  -5  -8   9     1493.88     1521.61     31.00 o 
  -4  -8   9      338.80      319.73     13.86 o 
  -3  -8   9      619.81      635.78     18.49 o 
  -2  -8   9        3.61       -2.98      2.98 o 
  -1  -8   9     1293.24     1193.18     21.18 o 
   0  -8   9      197.62      186.96     10.55 o 
   1  -8   9      796.69      840.03     15.80 o 
   2  -8   9      405.08      388.68     12.31 o 
   3  -8   9      722.07      710.22     16.95 o 
   4  -8   9      393.17      376.59     12.00 o 
   5  -8   9     1633.70     1603.77     40.78 o 
   6  -8   9     1287.71     1301.61     29.92 o 
   7  -8   9      270.51      260.67     15.28 o 
   8  -8   9       25.38        7.61      7.17 o 
   9  -8   9      116.36      114.12     12.54 o 
  -9  -7   9     1342.08     1324.59     48.05 o 
  -8  -7   9     1441.28     1301.93     52.62 o 
  -7  -7   9      408.34      380.31     50.05 o 
  -6  -7   9     1359.55     1295.15     47.29 o 
  -5  -7   9     3111.28     3041.80     65.15 o 
  -4  -7   9       67.98       60.60      7.84 o 
  -3  -7   9     1558.28     1536.46     27.61 o 
  -2  -7   9       50.26       47.01      4.39 o 
  -1  -7   9     4464.73     4612.61     43.37 o 
   0  -7   9       87.19       85.42      5.72 o 
   1  -7   9     2849.79     2894.38     38.30 o 
   2  -7   9      624.65      598.10     15.07 o 
   3  -7   9     2204.88     2160.87     33.66 o 
   4  -7   9      799.03      779.97     20.86 o 
   5  -7   9     3782.98     3598.12     56.74 o 
   6  -7   9        0.48       -4.91      4.91 o 
   7  -7   9      344.36      335.59     16.74 o 
   8  -7   9        9.45       -2.69     11.54 o 
   9  -7   9      597.24      619.42     26.87 o 
 -10  -6   9        2.11       20.18      9.61 o 
  -9  -6   9     1375.16     1306.06     49.68 o 
  -8  -6   9     4306.36     4088.61     75.95 o 
  -7  -6   9     2171.25     2009.31     64.31 o 
  -6  -6   9     1289.37     1224.21     30.55 o 
  -5  -6   9     3713.82     3618.37     71.02 o 
  -4  -6   9      243.87      250.45      8.73 o 
  -3  -6   9        1.64        0.71      2.73 o 
  -2  -6   9     1445.89     1491.31     17.81 o 
  -1  -6   9     4625.92     4681.56     50.04 o 
   0  -6   9      233.10      258.26     10.12 o 
   1  -6   9     4900.70     4843.95     57.41 o 
   2  -6   9        0.87       -3.33      3.33 o 
   3  -6   9        3.62        0.44      3.84 o 
   4  -6   9      677.51      652.14     18.92 o 
   5  -6   9      732.82      713.44     20.48 o 
   6  -6   9       42.21       37.64      7.36 o 
   7  -6   9      156.86      158.19     12.55 o 
   8  -6   9      194.37      187.32     14.10 o 
   9  -6   9      366.84      407.33     21.07 o 
 -10  -5   9      210.32      181.97     20.64 o 
  -9  -5   9       53.69       58.05     11.90 o 
  -8  -5   9     2803.20     2768.30     56.27 o 
  -7  -5   9      721.42      686.01     27.16 o 
  -6  -5   9     1222.98     1214.15     30.60 o 
  -5  -5   9      160.98      180.30      8.41 o 
  -4  -5   9     1799.36     1822.22     25.66 o 
  -3  -5   9     2436.23     2531.19     27.95 o 
  -2  -5   9     1332.61     1432.03     23.65 o 
  -1  -5   9     5788.81     5351.77     55.89 o 
   0  -5   9       86.95       91.63      7.49 o 
   1  -5   9      956.88      905.77     18.78 o 
   2  -5   9      669.58      650.62     15.32 o 
   3  -5   9       15.75       23.86      6.36 o 
   4  -5   9       26.96       21.85      9.21 o 
   5  -5   9     1332.71     1316.97     28.91 o 
   6  -5   9        4.33        1.73      5.78 o 
   7  -5   9      533.19      531.68     19.57 o 
   8  -5   9      175.06      173.70     12.49 o 
   9  -5   9      400.87      389.67     18.29 o 
 -11  -4   9      331.84      291.18     25.08 o 
 -10  -4   9      864.07      878.00     37.53 o 
  -9  -4   9      518.61      500.21     21.34 o 
  -8  -4   9      455.83      447.40     29.83 o 
  -7  -4   9     2933.39     2946.70     55.75 o 
  -6  -4   9       92.47       76.06     12.09 o 
  -5  -4   9       71.91       78.02      5.21 o 
  -4  -4   9      639.69      629.20     11.93 o 
  -3  -4   9     1814.18     1815.11     19.85 o 
  -2  -4   9     4143.53     4108.91     42.00 o 
  -1  -4   9    10243.55     9955.21    130.58 o 
   0  -4   9        2.81       11.13      6.55 o 
   1  -4   9      106.15      108.95      9.17 o 
   2  -4   9      343.42      364.24     13.30 o 
   3  -4   9      481.27      476.86     13.82 o 
   4  -4   9      123.10      112.93      8.26 o 
   5  -4   9     4225.01     3999.47     52.33 o 
   6  -4   9      408.09      413.56     13.55 o 
   7  -4   9     1316.94     1322.25     25.70 o 
   8  -4   9       17.06       -6.15      6.25 o 
   9  -4   9      277.86      251.37     20.67 o 
 -11  -3   9      190.08      186.16     20.95 o 
 -10  -3   9      998.65      945.62     38.17 o 
  -9  -3   9     1194.45     1186.25     41.50 o 
  -8  -3   9      555.78      537.62     20.42 o 
  -7  -3   9     5985.05     5945.26     94.66 o 
  -6  -3   9       26.57       37.36      6.57 o 
  -5  -3   9     1120.71     1161.82     20.58 o 
  -4  -3   9     2245.14     2270.58     27.40 o 
  -3  -3   9     7248.27     7217.16     63.91 o 
  -2  -3   9     1954.59     1932.83     26.34 o 
  -1  -3   9     7135.35     7207.91     74.09 o 
   0  -3   9       94.77       97.05      5.31 o 
   1  -3   9      518.00      617.97     12.51 o 
   2  -3   9       44.50       41.76      5.03 o 
   3  -3   9     2507.16     2394.82     35.74 o 
   4  -3   9      280.27      281.08     12.59 o 
   5  -3   9     3780.37     3672.48     51.68 o 
   6  -3   9        0.11       -4.92      4.92 o 
   7  -3   9      310.77      371.95     21.58 o 
   8  -3   9      168.22      150.58     13.86 o 
   9  -3   9      223.57      219.53     17.84 o 
 -12  -2   9      314.65      249.22     23.98 o 
 -11  -2   9        3.46        5.24     14.50 o 
 -10  -2   9       43.83       46.07     11.65 o 
  -9  -2   9      550.05      537.55     27.27 o 
  -8  -2   9     2368.49     2326.29     69.46 o 
  -7  -2   9     2353.75     2421.59     46.63 o 
  -6  -2   9     2165.99     2255.42     35.58 o 
  -5  -2   9     2093.80     2114.55     29.84 o 
  -4  -2   9     3403.15     3542.06     38.52 o 
  -3  -2   9     4385.13     4234.15     43.01 o 
  -2  -2   9      248.41      244.92      7.43 o 
  -1  -2   9     2428.92     2496.53     33.59 o 
   0  -2   9      112.11      115.30      5.78 o 
   1  -2   9     2925.93     3045.92     34.95 o 
   2  -2   9      357.82      350.77      9.69 o 
   3  -2   9     7165.31     7034.29     83.18 o 
   4  -2   9      588.15      547.14     15.75 o 
   5  -2   9     1615.36     1661.85     33.82 o 
   6  -2   9       94.38       99.87      9.28 o 
   7  -2   9        8.07       -3.76      6.61 o 
   8  -2   9        8.63        0.92      7.49 o 
 -12  -1   9      235.34      225.45     31.34 o 
 -11  -1   9      656.90      603.72     31.37 o 
 -10  -1   9      367.75      373.67     41.39 o 
  -9  -1   9      395.58      395.54     28.30 o 
  -8  -1   9     3329.85     3339.81     77.37 o 
  -7  -1   9        2.38        8.86      6.92 o 
  -6  -1   9     3774.30     3773.61     92.04 o 
  -5  -1   9       57.89       58.55      3.71 o 
  -4  -1   9       52.22       46.46      2.57 o 
  -3  -1   9     6075.88     6221.08     64.75 o 
  -2  -1   9      460.15      483.29     10.87 o 
  -1  -1   9     2722.96     2734.35     40.59 o 
   0  -1   9     1966.34     1992.82     27.58 o 
   1  -1   9      622.47      544.64     10.43 o 
   2  -1   9      374.24      345.07      9.07 o 
   3  -1   9     3136.06     3151.54     43.95 o 
   4  -1   9      834.14      752.39     18.55 o 
   5  -1   9      704.77      689.29     18.55 o 
   6  -1   9      441.84      412.28     17.33 o 
   7  -1   9      233.57      257.67     16.47 o 
   8  -1   9      196.98      176.89     15.04 o 
 -12   0   9       62.84       51.65     13.70 o 
 -11   0   9      104.94      114.14     16.58 o 
 -10   0   9     2653.65     2611.24     68.94 o 
  -9   0   9       45.82       64.35     12.90 o 
  -8   0   9     5878.78     5952.68    120.38 o 
  -7   0   9      496.99      542.49     18.98 o 
  -6   0   9      511.91      577.64     12.29 o 
  -5   0   9      463.70      466.90      9.37 o 
  -4   0   9       27.54       22.14      2.21 o 
  -3   0   9     5406.21     5389.40     57.79 o 
  -2   0   9     1065.17     1037.21     15.41 o 
  -1   0   9     5756.62     5714.31     55.65 o 
   0   0   9      865.70      797.48     12.78 o 
   1   0   9     1855.76     1839.77     22.70 o 
   2   0   9      464.91      486.02     10.87 o 
   3   0   9     1800.72     1863.72     27.58 o 
   4   0   9       36.67       44.49      6.70 o 
   5   0   9       89.15      100.47      8.92 o 
   6   0   9      154.96      149.94     13.85 o 
   7   0   9      614.81      673.46     23.49 o 
   8   0   9      462.31      438.64     29.56 o 
 -13   1   9      693.59      672.71     36.34 o 
 -12   1   9      125.23       98.28     26.43 o 
 -11   1   9        0.04       -5.22      8.52 o 
 -10   1   9     1977.87     1965.05     57.32 o 
  -9   1   9      557.75      580.80     28.30 o 
  -8   1   9     4323.08     4480.60    117.13 o 
  -7   1   9      507.71      500.39     13.72 o 
  -6   1   9      271.67      328.02      9.40 o 
  -5   1   9      106.16       90.53      5.76 o 
  -4   1   9      668.57      644.32     10.10 o 
  -3   1   9     4104.04     4145.61     41.63 o 
  -2   1   9     2830.84     2777.97     31.82 o 
  -1   1   9     3878.96     3892.37     39.39 o 
   0   1   9     1765.03     1687.16     21.17 o 
   1   1   9      823.62      872.78     15.06 o 
   2   1   9      672.72      661.98     13.05 o 
   3   1   9     1920.66     2027.25     29.65 o 
   4   1   9        2.90       -3.86      3.86 o 
   5   1   9      855.76      851.03     24.44 o 
   6   1   9       27.75       23.86      8.20 o 
   7   1   9     1958.67     2071.77     44.09 o 
 -13   2   9       38.68       18.86     15.90 o 
 -12   2   9      456.20      477.79     29.74 o 
 -11   2   9      103.17       91.09     15.02 o 
 -10   2   9     1831.96     1899.64     56.05 o 
  -9   2   9     1219.35     1223.00     32.21 o 
  -8   2   9     1033.03     1012.62     33.07 o 
  -7   2   9      984.99     1056.45     21.78 o 
  -6   2   9      456.69      503.80     13.20 o 
  -5   2   9       59.41       48.53      4.75 o 
  -4   2   9     3542.95     3336.26     41.60 o 
  -3   2   9     6469.96     6375.04     57.36 o 
  -2   2   9     3579.52     3608.81     36.80 o 
  -1   2   9       20.92       29.43      3.45 o 
   0   2   9     2532.95     2462.32     28.30 o 
   1   2   9       11.45       11.11      3.39 o 
   2   2   9      217.03      211.62      8.32 o 
   3   2   9     1813.85     1842.03     28.29 o 
   4   2   9       35.10       19.51      8.62 o 
   5   2   9     1827.89     1944.61     39.72 o 
   6   2   9      430.75      451.58     19.82 o 
   7   2   9      313.80      300.29     29.10 o 
 -13   3   9      452.79      416.04     61.74 o 
 -12   3   9      303.46      305.20     56.13 o 
 -11   3   9       20.57       15.59     10.08 o 
 -10   3   9     1802.86     1746.85     41.39 o 
  -9   3   9     1231.87     1170.87     31.42 o 
  -8   3   9      358.57      305.97     35.31 o 
  -7   3   9      382.65      385.29     14.05 o 
  -6   3   9     1930.50     1930.95     32.94 o 
  -5   3   9      817.27      834.14     17.36 o 
  -4   3   9     4165.63     4120.63     62.48 o 
  -3   3   9     3768.18     3733.11     35.37 o 
  -2   3   9     2073.43     2160.70     25.03 o 
  -1   3   9      314.12      314.79      8.31 o 
   0   3   9     1469.30     1442.46     19.84 o 
   1   3   9      446.52      449.63     11.06 o 
   2   3   9        7.64        6.40      3.81 o 
   3   3   9     2324.57     2335.36     37.63 o 
   4   3   9        3.82        8.18      5.82 o 
   5   3   9      569.41      596.75     18.82 o 
   6   3   9      382.29      414.26     25.29 o 
 -13   4   9      384.68      343.00     27.60 o 
 -12   4   9        9.14       -6.00      9.10 o 
 -11   4   9       55.36       61.26     10.20 o 
 -10   4   9     1043.72     1041.69     55.43 o 
  -9   4   9      504.26      477.46     23.75 o 
  -8   4   9      856.60      811.95     33.91 o 
  -7   4   9       86.48       71.35      5.98 o 
  -6   4   9     1943.80     1905.96     41.25 o 
  -5   4   9     2089.67     2139.35     33.62 o 
  -4   4   9     1254.63     1254.81     33.29 o 
  -3   4   9     2093.26     2087.64     28.97 o 
  -2   4   9      277.94      259.89      8.15 o 
  -1   4   9      158.94      182.69      7.15 o 
   0   4   9     1393.01     1388.64     20.82 o 
   1   4   9     3562.50     3552.50     41.30 o 
   2   4   9       33.33       40.36      5.79 o 
   3   4   9     4129.12     4184.41     65.02 o 
   4   4   9      395.82      356.96     15.44 o 
   5   4   9       28.55       23.76     10.40 o 
 -13   5   9       14.68        8.42     14.50 o 
 -12   5   9        7.42        8.79      9.39 o 
 -11   5   9      249.54      236.15     30.64 o 
 -10   5   9     1315.55     1277.82     42.24 o 
  -9   5   9       13.83       13.30      8.48 o 
  -8   5   9     3409.90     3399.40    125.33 o 
  -7   5   9      501.67      495.96     14.57 o 
  -6   5   9     2399.94     2380.06     40.41 o 
  -5   5   9     2595.89     2585.46     47.13 o 
  -4   5   9      142.59      143.18     12.21 o 
  -3   5   9      482.55      492.38     12.12 o 
  -2   5   9     1740.61     1718.41     29.63 o 
  -1   5   9     1684.38     1657.91     22.44 o 
   0   5   9     5720.67     5719.60     64.81 o 
   1   5   9     2947.98     2941.85     43.48 o 
   2   5   9      140.60      138.05     10.10 o 
   3   5   9      399.72      384.21     15.35 o 
   4   5   9      500.73      477.67     20.15 o 
   5   5   9       41.49       65.98     11.75 o 
 -13   6   9        0.24       -8.39      8.39 o 
 -12   6   9      487.15      446.86     27.36 o 
 -11   6   9        9.28       16.84     10.08 o 
 -10   6   9     2360.53     2368.46     62.50 o 
  -9   6   9       67.49       58.05     11.93 o 
  -8   6   9     3285.60     3213.77     85.00 o 
  -7   6   9     1845.86     1707.32     32.39 o 
  -6   6   9      114.19      140.60      9.57 o 
  -5   6   9     1259.37     1241.01     24.48 o 
  -4   6   9      583.64      583.72     15.70 o 
  -3   6   9      624.78      628.23     14.40 o 
  -2   6   9     1914.07     1898.18     32.85 o 
  -1   6   9     1405.40     1332.64     23.06 o 
   0   6   9     1084.69     1097.16     22.95 o 
   1   6   9     1869.39     1861.28     32.82 o 
   2   6   9       25.13       19.13      6.42 o 
   3   6   9      215.00      186.62     18.77 o 
   4   6   9      644.48      660.63     24.05 o 
 -13   7   9      304.98      264.33     27.36 o 
 -12   7   9      540.09      572.57     55.66 o 
 -11   7   9      431.22      394.65     65.72 o 
 -10   7   9     1611.43     1703.60     51.59 o 
  -9   7   9       33.72       41.24      7.88 o 
  -8   7   9      311.82      378.64     15.12 o 
  -7   7   9       98.22       71.24     18.00 o 
  -6   7   9       39.26       51.86      8.43 o 
  -5   7   9      366.41      359.24     17.54 o 
  -4   7   9      889.53      875.24     20.49 o 
  -3   7   9      555.33      518.01     18.62 o 
  -2   7   9     5151.60     5026.13     95.22 o 
  -1   7   9       17.67       11.48      6.98 o 
   0   7   9       40.76       34.62      7.02 o 
   1   7   9      522.04      549.65     21.71 o 
   2   7   9        0.38       -5.65      6.27 o 
   3   7   9      114.96      142.55     13.67 o 
 -12   8   9      912.85      887.95     38.03 o 
 -11   8   9        7.45        7.82     12.86 o 
 -10   8   9     1090.94     1046.28     39.68 o 
  -9   8   9       39.22       26.32     10.57 o 
  -8   8   9      603.46      594.46     28.39 o 
  -7   8   9       85.60       82.39     13.70 o 
  -6   8   9      835.66      937.93     35.68 o 
  -5   8   9      108.99      146.03     16.68 o 
  -4   8   9     2104.08     2052.79     42.49 o 
  -3   8   9        6.96       -0.22      5.56 o 
  -2   8   9     2198.84     2232.13     61.91 o 
  -1   8   9        0.34        6.68      6.78 o 
   0   8   9      379.75      354.92     18.69 o 
   1   8   9       50.02       42.24     12.04 o 
   2   8   9       59.49       54.91      9.96 o 
 -12   9   9      674.00      713.63     35.22 o 
 -11   9   9      529.20      525.39     29.59 o 
 -10   9   9      678.89      665.77     47.01 o 
  -9   9   9       47.28       42.76     11.80 o 
  -8   9   9      289.33      293.02     23.32 o 
  -7   9   9        9.23        9.47      9.42 o 
  -6   9   9     1343.47     1340.85     45.14 o 
  -5   9   9     1110.57     1126.49     48.88 o 
  -4   9   9      506.90      520.88     27.50 o 
  -3   9   9        1.74       -7.52      7.52 o 
  -2   9   9      293.96      292.41     39.49 o 
  -1   9   9        5.43       -1.16      6.60 o 
   0   9   9      124.76      104.62     12.69 o 
   1   9   9      346.14      349.57     27.83 o 
 -11  10   9      234.75      271.93     24.80 o 
 -10  10   9      437.81      441.68     38.82 o 
  -9  10   9      177.67      129.41     25.26 o 
  -8  10   9      853.66      953.80     39.03 o 
  -7  10   9      601.12      550.29     29.49 o 
  -6  10   9      777.42      827.67     36.01 o 
  -5  10   9      745.20      770.71     34.71 o 
  -4  10   9      386.28      382.69     35.31 o 
  -3  10   9        0.39       -5.01      8.48 o 
  -2  10   9      670.35      703.37     33.09 o 
  -1  10   9      201.86      191.94     16.59 o 
 -10  11   9      471.92      453.86     65.25 o 
  -9  11   9     1124.49     1160.68     45.31 o 
  -8  11   9     1262.58     1332.47     48.26 o 
  -7  11   9        0.98       -1.84      9.86 o 
  -6  11   9      602.86      570.68     30.86 o 
  -5  11   9        8.12       12.80     10.68 o 
  -4  11   9      394.22      393.41     83.26 o 
  -3  11   9       48.76       38.53     14.50 o 
  -2  11   9     2303.70     2254.69     65.99 o 
  -8  12   9      810.25      806.34     42.10 o 
  -7  12   9      187.97      190.88     21.47 o 
  -6  12   9       51.33       42.47     13.32 o 
  -5  12   9       40.14       52.24     14.25 o 
   1 -15  10        0.22      -15.39     15.67 o 
   2 -15  10      332.34      316.85     27.78 o 
   3 -15  10       68.57       38.35     14.55 o 
  -1 -14  10      347.66      316.81     27.28 o 
   0 -14  10       67.83       41.34     14.32 o 
   1 -14  10      144.61      122.76     34.85 o 
   2 -14  10      609.65      703.57     36.48 o 
   3 -14  10      250.51      269.03     29.00 o 
   4 -14  10      217.59      220.85     24.14 o 
   5 -14  10     1518.33     1607.10     44.75 o 
   6 -14  10     1065.53     1141.93     31.14 o 
  -3 -13  10        0.06        4.91     11.25 o 
  -2 -13  10      294.87      273.78     24.78 o 
  -1 -13  10      371.44      386.98     28.96 o 
   0 -13  10      516.46      539.76     30.75 o 
   1 -13  10        0.57       -4.37     10.08 o 
   2 -13  10     2431.92     2511.59    115.06 o 
   3 -13  10      337.47      319.80     21.16 o 
   4 -13  10      441.13      499.24     29.50 o 
   5 -13  10      219.27      195.54     17.12 o 
   6 -13  10      421.35      419.24     34.72 o 
   7 -13  10       44.89       37.56     11.24 o 
  -5 -12  10      676.69      652.81     27.28 o 
  -4 -12  10       31.58       23.42     12.55 o 
  -3 -12  10      771.48      792.44     44.43 o 
  -2 -12  10       48.64       39.36     12.85 o 
  -1 -12  10      184.44      152.35     18.34 o 
   0 -12  10     2666.54     2703.60     71.43 o 
   1 -12  10        2.19       -0.47      7.93 o 
   2 -12  10     2517.07     2550.14     55.06 o 
   3 -12  10        2.18       -6.17      7.49 o 
   4 -12  10        2.31       -5.37      5.37 o 
   5 -12  10      178.55      157.47     11.37 o 
   6 -12  10      597.78      581.79     21.16 o 
   7 -12  10      471.13      514.05     24.84 o 
   8 -12  10      584.21      597.33     32.85 o 
  -6 -11  10      516.13      564.67     35.36 o 
  -5 -11  10      496.28      434.75     33.24 o 
  -4 -11  10       84.38       79.55     11.67 o 
  -3 -11  10      402.51      400.09     25.90 o 
  -2 -11  10     1308.23     1356.34     45.40 o 
  -1 -11  10      164.42      151.82     14.53 o 
   0 -11  10     3265.65     3271.60    101.13 o 
   1 -11  10        2.41        7.30      6.54 o 
   2 -11  10     1515.36     1627.18     40.47 o 
   3 -11  10        3.16       -4.74      4.74 o 
   4 -11  10       79.49       65.87      8.79 o 
   5 -11  10       10.62       -5.43      6.16 o 
   6 -11  10      843.53      846.93     24.97 o 
   7 -11  10      608.97      625.24     22.46 o 
   8 -11  10      546.23      528.68     24.89 o 
  -7 -10  10       13.63       29.00     12.57 o 
  -6 -10  10      438.90      432.30     21.59 o 
  -5 -10  10       81.63       85.32     11.56 o 
  -4 -10  10      178.01      212.94     15.95 o 
  -3 -10  10      228.25      209.31     15.03 o 
  -2 -10  10     2446.54     2438.04     62.71 o 
  -1 -10  10        0.00        5.25      4.74 o 
   0 -10  10     2492.12     2415.69     36.64 o 
   1 -10  10       43.22       40.41      8.62 o 
   2 -10  10        1.45       -4.13      4.13 o 
   3 -10  10      558.14      541.64     18.01 o 
   4 -10  10      260.99      282.43     14.91 o 
   5 -10  10      561.56      580.32     19.71 o 
   6 -10  10     2611.62     2602.91     48.07 o 
   7 -10  10     1689.47     1757.61     38.55 o 
   8 -10  10      685.77      667.23     23.83 o 
  -8  -9  10     1166.80     1145.90     45.61 o 
  -7  -9  10      110.29       92.68     16.04 o 
  -6  -9  10     1079.16     1016.22     39.18 o 
  -5  -9  10      968.60      892.55     27.95 o 
  -4  -9  10     2271.11     2225.75     47.16 o 
  -3  -9  10      310.73      304.20     17.01 o 
  -2  -9  10     1523.06     1482.29     33.48 o 
  -1  -9  10       12.76       10.80      4.47 o 
   0  -9  10     2918.58     2885.78     48.53 o 
   1  -9  10      161.28      131.70      7.86 o 
   2  -9  10        3.74        0.59      4.47 o 
   3  -9  10     1802.83     1739.53     40.55 o 
   4  -9  10     1594.33     1600.70     29.83 o 
   5  -9  10      199.09      192.93     12.84 o 
   6  -9  10     2601.08     2543.43     46.91 o 
   7  -9  10      259.89      266.06     18.79 o 
   8  -9  10      135.67      153.03     13.84 o 
   9  -9  10        0.28      -13.56     13.56 o 
  -8  -8  10      814.72      779.62     35.53 o 
  -7  -8  10      188.73      233.37     49.81 o 
  -6  -8  10     1934.86     1908.09     54.90 o 
  -5  -8  10     1310.08     1338.77     33.71 o 
  -4  -8  10     2918.07     2798.32     47.62 o 
  -3  -8  10       79.26       88.29      8.63 o 
  -2  -8  10      945.76      949.96     16.86 o 
  -1  -8  10      153.40      148.96      9.76 o 
   0  -8  10     1693.72     1674.86     26.97 o 
   1  -8  10      300.33      292.25     10.74 o 
   2  -8  10      120.96      127.51     15.92 o 
   3  -8  10      200.86      175.31     11.05 o 
   4  -8  10     1149.13     1115.37     21.97 o 
   5  -8  10      485.99      454.73     17.16 o 
   6  -8  10     1722.12     1691.79     37.81 o 
   7  -8  10       29.50       26.66      7.86 o 
   8  -8  10       27.21        3.75      7.81 o 
   9  -8  10      105.92       67.87     12.91 o 
  -9  -7  10       74.37       73.68     14.71 o 
  -8  -7  10      674.10      666.52     25.99 o 
  -7  -7  10     2190.12     2221.69     49.24 o 
  -6  -7  10      701.20      674.64     23.92 o 
  -5  -7  10      287.28      290.48     11.72 o 
  -4  -7  10      790.31      806.49     18.46 o 
  -3  -7  10      925.44      953.19     16.80 o 
  -2  -7  10       49.34       71.23      6.31 o 
  -1  -7  10      193.70      191.31      8.74 o 
   0  -7  10     3681.06     3730.15     52.77 o 
   1  -7  10        0.11       -2.88      3.50 o 
   2  -7  10     1333.45     1291.64     24.34 o 
   3  -7  10       74.68       67.13      6.74 o 
   4  -7  10     1798.12     1785.80     34.94 o 
   5  -7  10      408.76      380.66     22.82 o 
   6  -7  10      817.99      812.76     23.75 o 
   7  -7  10       22.92       10.02      7.13 o 
   8  -7  10      295.40      262.53     16.98 o 
   9  -7  10      378.08      357.98     23.24 o 
 -10  -6  10      753.38      665.37     61.04 o 
  -9  -6  10       22.30       33.19     15.88 o 
  -8  -6  10     1052.24      996.96     31.05 o 
  -7  -6  10     1675.07     1744.16     41.22 o 
  -6  -6  10     2078.26     2040.67     43.92 o 
  -5  -6  10     1208.69     1210.76     23.02 o 
  -4  -6  10      172.56      190.45      8.47 o 
  -3  -6  10       23.92       22.71      3.87 o 
  -2  -6  10     5363.09     5516.85     54.08 o 
  -1  -6  10     1017.43     1052.33     18.94 o 
   0  -6  10     8983.37     8995.66    109.85 o 
   1  -6  10       69.91       75.61      6.86 o 
   2  -6  10      948.99      913.52     23.44 o 
   3  -6  10     2011.06     1949.36     31.79 o 
   4  -6  10      285.39      301.58     14.71 o 
   5  -6  10       36.82       44.15      7.69 o 
   6  -6  10     1215.40     1116.33     31.26 o 
   7  -6  10      269.18      264.94     24.56 o 
   8  -6  10      399.46      377.46     19.79 o 
   9  -6  10      143.60      122.35     13.46 o 
 -10  -5  10      457.76      444.07     31.62 o 
  -9  -5  10      119.72      120.74     13.03 o 
  -8  -5  10     1983.25     1906.76     43.95 o 
  -7  -5  10     1984.25     2012.31     47.92 o 
  -6  -5  10      255.22      256.41     10.69 o 
  -5  -5  10     1577.67     1602.41     27.01 o 
  -4  -5  10      324.49      341.37      9.79 o 
  -3  -5  10      124.89      132.76      5.19 o 
  -2  -5  10     3540.12     3406.43     42.57 o 
  -1  -5  10      160.48      139.81      6.35 o 
   0  -5  10     7307.34     7190.37     89.63 o 
   1  -5  10      112.13      117.02      8.83 o 
   2  -5  10       93.95       85.02      7.74 o 
   3  -5  10        7.09        2.16      4.38 o 
   4  -5  10     1395.11     1385.16     29.72 o 
   5  -5  10      262.88      295.05     15.30 o 
   6  -5  10     2130.84     2117.77     43.54 o 
   7  -5  10      806.91      742.11     23.71 o 
   8  -5  10      354.71      309.30     25.94 o 
 -11  -4  10      569.11      548.02     31.75 o 
 -10  -4  10      132.28      124.38     19.41 o 
  -9  -4  10      189.54      180.36     38.12 o 
  -8  -4  10      822.02      771.11     25.27 o 
  -7  -4  10      559.79      569.80     20.69 o 
  -6  -4  10      271.71      283.25     14.71 o 
  -5  -4  10      604.53      562.33     14.06 o 
  -4  -4  10     1708.60     1687.72     22.89 o 
  -3  -4  10      933.76      915.02     12.76 o 
  -2  -4  10    10074.93     9941.90    131.82 o 
  -1  -4  10      220.37      201.97      8.07 o 
   0  -4  10      697.70      660.53     15.84 o 
   1  -4  10       20.31       32.78      5.09 o 
   2  -4  10        1.33        2.76      4.45 o 
   3  -4  10        1.21        0.03      3.70 o 
   4  -4  10     3326.39     3118.30     59.11 o 
   5  -4  10      600.09      571.69     19.23 o 
   6  -4  10     2667.03     2602.02     42.65 o 
   7  -4  10      211.37      172.74     12.28 o 
   8  -4  10      115.57      122.59     11.28 o 
 -11  -3  10      684.27      653.13     33.84 o 
 -10  -3  10      175.05      147.76     17.86 o 
  -9  -3  10      169.75      153.03     17.16 o 
  -8  -3  10     1167.61     1217.32     71.33 o 
  -7  -3  10     3967.88     4003.95     69.31 o 
  -6  -3  10     2112.97     2147.96     36.79 o 
  -5  -3  10     2553.23     2518.89     36.51 o 
  -4  -3  10     2997.43     2970.85     31.67 o 
  -3  -3  10     2059.74     2117.49     24.37 o 
  -2  -3  10     6117.76     6149.92     92.87 o 
  -1  -3  10      257.71      277.03      8.82 o 
   0  -3  10      774.52      766.42     14.81 o 
   1  -3  10      152.03      137.92      8.37 o 
   2  -3  10     1598.07     1560.06     30.76 o 
   3  -3  10       13.13        6.31      3.04 o 
   4  -3  10     6314.84     6179.27     77.12 o 
   5  -3  10      608.26      603.36     17.78 o 
   6  -3  10      997.76      994.23     24.06 o 
   7  -3  10      264.32      215.23     13.50 o 
   8  -3  10       52.46       50.00     10.29 o 
 -12  -2  10       38.27       38.70     16.37 o 
 -11  -2  10      142.04      170.03     20.34 o 
 -10  -2  10      483.63      430.16     25.79 o 
  -9  -2  10     1019.40      971.92     37.37 o 
  -8  -2  10      338.26      321.53     29.00 o 
  -7  -2  10     1947.37     2025.40     40.19 o 
  -6  -2  10     1358.40     1446.37     23.49 o 
  -5  -2  10     3164.48     3153.83     43.01 o 
  -4  -2  10      840.61      808.41     15.76 o 
  -3  -2  10       58.22       60.36      4.53 o 
  -2  -2  10     3634.30     3719.26     45.04 o 
  -1  -2  10       98.99      119.95      7.40 o 
   0  -2  10      606.62      541.93     12.38 o 
   1  -2  10      127.16      111.92      6.23 o 
   2  -2  10     2906.17     2909.30     37.87 o 
   3  -2  10      342.24      315.98     12.25 o 
   4  -2  10     2263.46     2377.69     37.92 o 
   5  -2  10       95.22       75.92      8.33 o 
   6  -2  10      173.74      178.53     12.04 o 
   7  -2  10      253.68      280.78     17.55 o 
   8  -2  10      590.25      664.86     24.84 o 
 -12  -1  10      412.29      352.39     34.38 o 
 -11  -1  10      234.23      254.02     23.75 o 
 -10  -1  10      360.58      292.68     23.81 o 
  -9  -1  10     2126.94     2116.54     59.02 o 
  -8  -1  10      987.92      946.83     35.04 o 
  -7  -1  10     3536.05     3673.42     53.67 o 
  -6  -1  10      481.10      466.82     23.24 o 
  -5  -1  10       80.13       90.94      4.84 o 
  -4  -1  10        1.06        1.30      2.47 o 
  -3  -1  10       13.17       22.33      3.50 o 
  -2  -1  10     3988.34     3949.56     49.86 o 
  -1  -1  10      759.63      748.50     13.31 o 
   0  -1  10     2205.67     2068.26     29.22 o 
   1  -1  10      704.29      613.90     20.66 o 
   2  -1  10      464.36      434.58     11.66 o 
   3  -1  10       23.62       21.00      5.54 o 
   4  -1  10      265.91      299.84     13.44 o 
   5  -1  10       20.09        3.40      5.68 o 
   6  -1  10      156.24      152.26     16.34 o 
   7  -1  10      173.60      160.61     14.36 o 
 -12   0  10      167.76      175.36     20.95 o 
 -11   0  10      257.65      237.65     22.68 o 
 -10   0  10        4.79        6.17     10.29 o 
  -9   0  10     3196.36     3307.48     79.86 o 
  -8   0  10     1062.06     1105.19     52.62 o 
  -7   0  10      588.31      602.63     16.47 o 
  -6   0  10      908.55      882.46     17.24 o 
  -5   0  10       70.30       61.26      5.16 o 
  -4   0  10      597.08      600.81     12.69 o 
  -3   0  10     2001.36     2048.45     28.33 o 
  -2   0  10     3101.86     2903.91     33.66 o 
  -1   0  10     1177.67     1126.12     17.78 o 
   0   0  10     1480.91     1424.29     19.29 o 
   1   0  10     1048.21      975.15     16.35 o 
   2   0  10      720.89      748.01     14.31 o 
   3   0  10       51.47       53.38      6.88 o 
   4   0  10      668.43      679.48     18.45 o 
   5   0  10        7.36       -6.25      6.25 o 
   6   0  10     1344.11     1358.20     33.42 o 
   7   0  10      165.91      165.50     18.97 o 
 -13   1  10      545.34      566.23     36.27 o 
 -12   1  10       69.36       63.81     15.02 o 
 -11   1  10      453.26      477.07     28.44 o 
 -10   1  10       41.00       33.24     11.19 o 
  -9   1  10     3756.54     3658.62     85.64 o 
  -8   1  10     1180.95     1254.31     31.72 o 
  -7   1  10      152.20      151.14     10.46 o 
  -6   1  10      200.38      216.72      9.08 o 
  -5   1  10      127.25      108.34      6.50 o 
  -4   1  10     1762.33     1743.96     22.93 o 
  -3   1  10     5855.89     5839.53     77.18 o 
  -2   1  10    11650.10    11593.10    114.64 o 
  -1   1  10     1582.90     1608.69     20.75 o 
   0   1  10      812.22      807.06     13.74 o 
   1   1  10     1334.07     1325.36     20.13 o 
   2   1  10      262.07      271.48      9.47 o 
   3   1  10      255.72      236.05     13.60 o 
   4   1  10     1156.11     1181.03     34.57 o 
   5   1  10       62.50       57.83      9.40 o 
   6   1  10     2429.40     2467.44     48.65 o 
 -13   2  10      568.02      550.53     33.36 o 
 -12   2  10      663.84      686.36     35.17 o 
 -11   2  10      727.13      686.92     33.56 o 
 -10   2  10      821.37      735.18     38.82 o 
  -9   2  10     3655.25     3531.22     97.31 o 
  -8   2  10     1585.96     1576.94     36.75 o 
  -7   2  10       90.44       99.74      6.13 o 
  -6   2  10       14.47       11.96      4.02 o 
  -5   2  10     2092.30     2010.13     31.64 o 
  -4   2  10      957.63      933.03     17.29 o 
  -3   2  10     1261.16     1217.20     20.31 o 
  -2   2  10     3874.56     3829.08     40.15 o 
  -1   2  10      599.34      612.22     11.76 o 
   0   2  10        8.84        7.90      4.34 o 
   1   2  10      139.70      127.17      7.33 o 
   2   2  10     2273.51     2337.99     30.67 o 
   3   2  10       89.27       76.65      7.97 o 
   4   2  10     2444.59     2552.56     46.95 o 
   5   2  10      195.30      171.55     13.39 o 
   6   2  10      345.91      362.38     30.31 o 
 -13   3  10      219.25      286.26     27.36 o 
 -12   3  10      293.72      247.71     23.79 o 
 -11   3  10      324.59      290.97     24.45 o 
 -10   3  10       67.64       89.67     11.06 o 
  -9   3  10     1220.54     1146.57     37.74 o 
  -8   3  10      522.76      569.88     18.48 o 
  -7   3  10     1243.41     1269.85     30.11 o 
  -6   3  10      227.08      226.46     10.34 o 
  -5   3  10     4914.75     5027.23     66.34 o 
  -4   3  10     1683.47     1640.76     28.01 o 
  -3   3  10      148.69      132.17     10.36 o 
  -2   3  10     1327.72     1323.08     18.37 o 
  -1   3  10        0.86       -2.76      2.76 o 
   0   3  10      129.44      125.01      6.82 o 
   1   3  10      949.26      935.50     19.89 o 
   2   3  10     1050.49     1065.91     20.32 o 
   3   3  10        1.50       -0.75      6.34 o 
   4   3  10     1415.36     1535.52     30.83 o 
   5   3  10      206.63      226.54     21.20 o 
 -13   4  10      168.44      183.77     26.66 o 
 -12   4  10        1.92       -5.66      9.52 o 
 -11   4  10      379.11      402.77     54.96 o 
 -10   4  10      201.69      220.89     27.13 o 
  -9   4  10     1186.51     1259.08     40.47 o 
  -8   4  10        0.77       -2.37      4.90 o 
  -7   4  10     2821.66     2834.33     45.78 o 
  -6   4  10      284.50      267.68     13.77 o 
  -5   4  10     3402.48     3397.28     48.94 o 
  -4   4  10     2491.39     2419.89     37.77 o 
  -3   4  10       38.07       54.98      7.11 o 
  -2   4  10     1988.88     2070.89     30.46 o 
  -1   4  10     1215.50     1181.45     20.30 o 
   0   4  10     1581.25     1600.08     23.70 o 
   1   4  10      383.96      395.26     15.95 o 
   2   4  10     3376.46     3471.60     50.46 o 
   3   4  10       34.86       37.04      6.94 o 
   4   4  10      447.40      500.10     17.78 o 
   5   4  10      558.88      592.12     27.35 o 
 -13   5  10      204.57      194.58     30.87 o 
 -12   5  10        2.32       -5.57      8.58 o 
 -11   5  10     2370.90     2293.34     62.44 o 
 -10   5  10       29.49       32.67     10.00 o 
  -9   5  10     1793.77     1839.68     52.15 o 
  -8   5  10      442.92      414.28     16.80 o 
  -7   5  10     1785.46     1805.09     33.57 o 
  -6   5  10      202.30      191.23     11.93 o 
  -5   5  10        6.34        6.59      4.13 o 
  -4   5  10     1451.22     1439.09     26.85 o 
  -3   5  10      289.10      313.56     14.16 o 
  -2   5  10     1825.81     1792.89     31.42 o 
  -1   5  10     3389.44     3366.98     39.92 o 
   0   5  10     1046.00     1018.89     22.03 o 
   1   5  10      661.71      662.17     18.31 o 
   2   5  10      325.31      297.73     14.36 o 
   3   5  10      120.25      124.96     10.72 o 
   4   5  10      192.67      169.00     14.24 o 
 -13   6  10      238.22      226.04     22.10 o 
 -12   6  10      396.68      397.50     26.70 o 
 -11   6  10     1680.02     1669.77     52.23 o 
 -10   6  10       45.71       43.73     11.91 o 
  -9   6  10     2681.08     2604.62    101.97 o 
  -8   6  10      756.82      685.00     31.14 o 
  -7   6  10      117.94      103.33     10.31 o 
  -6   6  10      454.27      448.98     19.02 o 
  -5   6  10      744.62      768.50     25.32 o 
  -4   6  10      785.33      772.43     19.01 o 
  -3   6  10     1444.85     1488.37     33.45 o 
  -2   6  10      370.20      369.82     13.70 o 
  -1   6  10     3763.08     3685.45     66.27 o 
   0   6  10      121.45      101.53     11.33 o 
   1   6  10       12.01        2.95      5.74 o 
   2   6  10       17.08       15.79      6.49 o 
   3   6  10        9.84      -10.04     10.86 o 
 -12   7  10     1224.88     1337.83     47.95 o 
 -11   7  10     1408.15     1485.32     49.44 o 
 -10   7  10       58.05       53.88     12.52 o 
  -9   7  10      962.70     1005.60     51.92 o 
  -8   7  10      220.34      182.93     18.35 o 
  -7   7  10        2.98       -6.49      6.49 o 
  -6   7  10      103.94       59.64     11.57 o 
  -5   7  10      896.23      843.29     41.24 o 
  -4   7  10      583.25      586.99     20.46 o 
  -3   7  10     2075.42     1984.13     41.30 o 
  -2   7  10       71.04       50.04      9.61 o 
  -1   7  10      346.35      397.28     31.02 o 
   0   7  10      523.78      465.17     20.76 o 
   1   7  10       78.45       51.18      7.94 o 
   2   7  10      372.69      455.91     20.12 o 
 -12   8  10      457.38      462.25     38.35 o 
 -11   8  10      263.06      254.13     23.70 o 
 -10   8  10     1281.37     1207.12     44.11 o 
  -9   8  10      686.07      614.63     36.72 o 
  -8   8  10       15.66        5.56     12.39 o 
  -7   8  10     2736.04     2650.20    102.43 o 
  -6   8  10      132.09       96.81     14.54 o 
  -5   8  10     1926.85     1835.70     53.88 o 
  -4   8  10      515.54      502.69     22.40 o 
  -3   8  10      456.92      392.47     25.39 o 
  -2   8  10       92.18       79.76     13.84 o 
  -1   8  10      197.64      200.75     15.44 o 
   0   8  10      163.37      183.95     15.86 o 
   1   8  10      117.90       72.20     14.69 o 
 -11   9  10      965.52      927.32     39.69 o 
 -10   9  10       97.61       79.67     15.36 o 
  -9   9  10      506.83      574.32     33.21 o 
  -8   9  10      260.73      244.46     22.32 o 
  -7   9  10     3934.61     3856.04    119.97 o 
  -6   9  10      410.30      368.32     61.97 o 
  -5   9  10      878.42      885.03     36.85 o 
  -4   9  10     1169.43     1175.02     55.43 o 
  -3   9  10      622.70      610.95     30.74 o 
  -2   9  10        0.18       -0.73      7.98 o 
  -1   9  10      773.81      819.71     28.75 o 
   0   9  10      507.88      567.21     24.52 o 
 -11  10  10      736.31      715.73     36.21 o 
 -10  10  10       46.93       51.39     14.36 o 
  -9  10  10      681.93      700.91     34.50 o 
  -8  10  10      966.66      983.34     40.66 o 
  -7  10  10     2093.41     2063.53     76.01 o 
  -6  10  10       22.58        3.31      9.65 o 
  -5  10  10        1.20        1.78      9.86 o 
  -4  10  10      349.06      315.77     36.48 o 
  -3  10  10      983.93      973.67     39.92 o 
  -2  10  10       73.35       94.89     28.53 o 
  -9  11  10      709.14      776.13     38.00 o 
  -8  11  10      556.84      520.95     64.08 o 
  -7  11  10      535.53      579.29     32.06 o 
  -6  11  10      372.95      367.79     28.29 o 
  -5  11  10       13.06        2.81     10.23 o 
  -4  11  10        0.67       -6.51     14.73 o 
  -1 -14  11      335.42      333.27     28.42 o 
   0 -14  11       10.98      -10.90     10.90 o 
   1 -14  11      557.21      584.66     47.71 o 
   2 -14  11       59.59       42.35     14.78 o 
   3 -14  11     1524.94     1572.27     55.89 o 
   4 -14  11      574.11      630.50     27.71 o 
   5 -14  11      232.37      229.36     19.89 o 
  -3 -13  11      429.09      376.46     29.24 o 
  -2 -13  11      361.07      322.49     26.64 o 
  -1 -13  11       69.38       57.34     14.54 o 
   0 -13  11      224.04      231.43     23.30 o 
   1 -13  11     2817.16     2960.92     78.84 o 
   2 -13  11      212.74      238.56     28.77 o 
   3 -13  11     1561.30     1510.28     42.10 o 
   4 -13  11      136.33      142.02     19.15 o 
   5 -13  11       10.96        1.73      6.89 o 
   6 -13  11      129.89      103.25     12.12 o 
  -4 -12  11       96.98       57.90     14.16 o 
  -3 -12  11      640.03      570.45     30.67 o 
  -2 -12  11       84.61       65.41     14.21 o 
  -1 -12  11     1124.24     1223.12     44.63 o 
   0 -12  11        1.22       12.14     10.57 o 
   1 -12  11     3699.58     4035.98     95.19 o 
   2 -12  11       54.21       37.18     10.58 o 
   3 -12  11      186.09      213.62     17.57 o 
   4 -12  11      355.24      354.36     20.41 o 
   5 -12  11        0.92       -5.47      6.76 o 
   6 -12  11      549.52      547.08     24.02 o 
   7 -12  11      778.64      759.21     29.52 o 
  -6 -11  11        0.23       -9.52      9.52 o 
  -5 -11  11      294.03      257.24     18.34 o 
  -4 -11  11        2.87       -9.09      9.09 o 
  -3 -11  11     1260.78     1255.99     80.45 o 
  -2 -11  11        2.78        6.55      9.26 o 
  -1 -11  11     1851.05     1874.22     81.39 o 
   0 -11  11        3.11       10.02      7.95 o 
   1 -11  11      992.02     1036.73     31.26 o 
   2 -11  11       18.26        5.19      7.92 o 
   3 -11  11        9.64       -2.92      5.32 o 
   4 -11  11      100.83      104.04     10.67 o 
   5 -11  11      209.53      218.31     14.53 o 
   6 -11  11      689.08      706.04     23.72 o 
   7 -11  11     1635.44     1537.01     42.51 o 
  -7 -10  11      498.30      459.22     31.34 o 
  -6 -10  11       92.72      109.77     16.71 o 
  -5 -10  11     1508.92     1462.51     61.50 o 
  -4 -10  11      407.68      407.91     20.07 o 
  -3 -10  11     2234.91     2213.36     59.87 o 
  -2 -10  11       14.81        6.46      7.26 o 
  -1 -10  11     1414.86     1428.77     31.49 o 
   0 -10  11        3.62       -0.31      5.12 o 
   1 -10  11     2230.44     2193.82     48.18 o 
   2 -10  11        1.44       -4.36      4.36 o 
   3 -10  11     1066.33     1135.37     27.37 o 
   4 -10  11       95.27       97.36     10.15 o 
   5 -10  11      248.26      278.87     17.73 o 
   6 -10  11      812.93      899.45     26.37 o 
   7 -10  11      885.45      864.66     34.57 o 
   8 -10  11       98.69      102.38     14.44 o 
  -8  -9  11      199.61      156.46     15.90 o 
  -7  -9  11      580.71      593.67     25.09 o 
  -6  -9  11      906.63      907.59     37.65 o 
  -5  -9  11     2250.71     2175.77     47.64 o 
  -4  -9  11      788.22      745.71     21.22 o 
  -3  -9  11     1606.10     1583.27     46.46 o 
  -2  -9  11      556.25      550.23     22.75 o 
  -1  -9  11     1011.98      955.08     19.97 o 
   0  -9  11      346.59      308.26     17.26 o 
   1  -9  11     1378.44     1422.26     24.68 o 
   2  -9  11       65.62       70.52      7.27 o 
   3  -9  11     4535.63     4470.67     67.71 o 
   4  -9  11       18.74       25.13      9.64 o 
   5  -9  11     2069.13     2010.53     40.16 o 
   6  -9  11      816.70      766.98     25.45 o 
   7  -9  11     1030.64     1073.43     29.60 o 
   8  -9  11        4.66      -12.56     12.99 o 
  -8  -8  11       42.78       36.10     11.49 o 
  -7  -8  11      534.19      531.28     22.92 o 
  -6  -8  11     4047.44     4021.51     74.07 o 
  -5  -8  11      770.93      771.40     25.36 o 
  -4  -8  11      381.93      368.29     14.59 o 
  -3  -8  11      108.65      133.74      9.77 o 
  -2  -8  11     1192.44     1201.75     28.73 o 
  -1  -8  11      657.12      686.99     16.13 o 
   0  -8  11      513.65      479.38     13.74 o 
   1  -8  11     4444.92     4540.45     68.98 o 
   2  -8  11      384.54      371.23     13.23 o 
   3  -8  11      491.16      493.63     15.00 o 
   4  -8  11        4.00       -2.68      5.67 o 
   5  -8  11     1157.95     1133.25     28.38 o 
   6  -8  11       39.92       30.01      8.28 o 
   7  -8  11      597.17      576.79     21.83 o 
   8  -8  11       35.05       25.46     16.36 o 
  -9  -7  11      440.76      424.11     39.29 o 
  -8  -7  11      380.26      409.76     21.38 o 
  -7  -7  11      471.87      504.77     21.87 o 
  -6  -7  11      660.41      681.54     19.16 o 
  -5  -7  11     2423.19     2382.45     65.62 o 
  -4  -7  11       21.78        8.95      4.74 o 
  -3  -7  11        2.20       -0.19      3.30 o 
  -2  -7  11       25.26       21.35      4.45 o 
  -1  -7  11     3471.26     3427.25     50.48 o 
   0  -7  11      796.33      823.55     19.66 o 
   1  -7  11     5111.53     5061.01     76.06 o 
   2  -7  11       88.86       73.22      6.93 o 
   3  -7  11      213.22      185.89     10.06 o 
   4  -7  11      230.30      213.26     13.23 o 
   5  -7  11     1319.10     1173.05     28.90 o 
   6  -7  11       19.20       14.15      7.67 o 
   7  -7  11      643.76      573.58     21.86 o 
   8  -7  11      102.13      112.67     12.60 o 
 -10  -6  11      101.09       76.20     15.20 o 
  -9  -6  11       23.74       23.67      8.85 o 
  -8  -6  11      792.35      786.68     27.27 o 
  -7  -6  11      130.65      148.03     13.40 o 
  -6  -6  11      266.80      222.63     14.99 o 
  -5  -6  11     2462.01     2453.50     51.98 o 
  -4  -6  11     1320.83     1248.47     21.16 o 
  -3  -6  11      584.13      614.79     13.15 o 
  -2  -6  11        6.67       11.70      3.39 o 
  -1  -6  11     6173.27     6082.27    108.27 o 
   0  -6  11      574.50      590.29     16.21 o 
   1  -6  11     5198.77     5037.36     74.00 o 
   2  -6  11      945.82      941.27     23.14 o 
   3  -6  11        7.70       -4.12      4.58 o 
   4  -6  11      777.50      724.76     21.54 o 
   5  -6  11     3347.47     3222.90     54.80 o 
   6  -6  11      150.39      129.08     11.80 o 
   7  -6  11     1075.34     1075.48     34.55 o 
   8  -6  11      156.35      158.15     16.50 o 
 -10  -5  11      429.95      435.70     29.77 o 
  -9  -5  11      405.63      394.31     28.53 o 
  -8  -5  11      769.46      710.83     32.49 o 
  -7  -5  11      738.02      713.83     24.08 o 
  -6  -5  11      427.09      447.98     14.92 o 
  -5  -5  11     1196.74     1204.77     23.02 o 
  -4  -5  11      372.78      372.51     10.64 o 
  -3  -5  11     1066.29     1063.81     14.72 o 
  -2  -5  11     1724.66     1744.61     24.03 o 
  -1  -5  11     6741.55     6652.44     96.78 o 
   0  -5  11      140.92      135.64      8.82 o 
   1  -5  11      474.74      486.87     19.04 o 
   2  -5  11      306.90      291.46     12.99 o 
   3  -5  11        2.27       -3.43      4.52 o 
   4  -5  11      210.05      211.16     15.56 o 
   5  -5  11     3152.06     3082.28     66.49 o 
   6  -5  11      566.93      529.30     23.26 o 
   7  -5  11      679.04      727.38     28.33 o 
   8  -5  11       66.73       57.86     12.58 o 
 -11  -4  11        1.40        4.90     12.63 o 
 -10  -4  11      268.15      244.94     22.90 o 
  -9  -4  11      121.95      127.40     17.01 o 
  -8  -4  11      169.93      170.53     18.35 o 
  -7  -4  11     2282.23     2294.27     47.37 o 
  -6  -4  11     1329.77     1398.59     45.43 o 
  -5  -4  11     1341.51     1319.88     24.03 o 
  -4  -4  11        9.82       10.02      3.88 o 
  -3  -4  11     1940.31     1942.73     23.65 o 
  -2  -4  11      301.40      281.80      9.49 o 
  -1  -4  11     1616.45     1568.60     24.36 o 
   0  -4  11      449.74      434.48     13.37 o 
   1  -4  11     1851.83     1896.71     35.04 o 
   2  -4  11        1.09       -4.31      4.31 o 
   3  -4  11     2818.79     2846.96     46.80 o 
   4  -4  11        1.33       -3.77      6.04 o 
   5  -4  11     3682.10     3689.12     60.17 o 
   6  -4  11      201.71      213.61     14.60 o 
   7  -4  11      491.47      458.67     18.37 o 
   8  -4  11      296.05      314.37     19.59 o 
 -11  -3  11      105.87      105.67     17.34 o 
 -10  -3  11       64.67       62.60     13.39 o 
  -9  -3  11       48.88       37.71     11.57 o 
  -8  -3  11      395.05      408.33     49.35 o 
  -7  -3  11     2648.32     2542.34    121.61 o 
  -6  -3  11     7426.58     7444.62    101.42 o 
  -5  -3  11       84.97       89.92      6.62 o 
  -4  -3  11      174.71      170.27      8.24 o 
  -3  -3  11      739.55      715.49     13.61 o 
  -2  -3  11       64.78       60.82      5.27 o 
  -1  -3  11      757.24      713.60     20.78 o 
   0  -3  11      177.95      167.31     13.78 o 
   1  -3  11      946.66      892.33     21.73 o 
   2  -3  11      498.77      484.50     13.93 o 
   3  -3  11     2905.15     2846.55     47.50 o 
   4  -3  11       76.03       71.78      7.90 o 
   5  -3  11     1677.14     1720.67     32.60 o 
   6  -3  11       49.02       37.89      8.03 o 
   7  -3  11      145.87      176.39     13.09 o 
 -12  -2  11      716.32      700.71     36.85 o 
 -11  -2  11     1472.52     1454.90     51.21 o 
 -10  -2  11        7.08        7.27      8.98 o 
  -9  -2  11      482.42      461.47     26.25 o 
  -8  -2  11     2305.92     2216.03     75.07 o 
  -7  -2  11      995.49     1006.52     25.90 o 
  -6  -2  11     5094.10     5080.94     86.85 o 
  -5  -2  11      169.96      168.63      7.70 o 
  -4  -2  11      196.27      225.76      7.88 o 
  -3  -2  11       59.92       51.87      5.02 o 
  -2  -2  11      476.71      459.34     11.74 o 
  -1  -2  11     3876.04     3785.35     52.44 o 
   0  -2  11     1803.06     1855.22     27.59 o 
   1  -2  11     1039.19      989.87     20.28 o 
   2  -2  11     1201.78     1123.81     22.19 o 
   3  -2  11      762.23      775.16     20.69 o 
   4  -2  11        8.64        2.55      5.29 o 
   5  -2  11      655.70      695.77     19.88 o 
   6  -2  11        7.81       -5.94      5.94 o 
   7  -2  11      797.64      851.56     40.24 o 
 -12  -1  11      110.18      119.67     30.17 o 
 -11  -1  11      208.66      189.36     27.36 o 
 -10  -1  11      615.48      542.99     29.43 o 
  -9  -1  11      123.79      121.83     16.37 o 
  -8  -1  11     3104.18     3079.85     74.73 o 
  -7  -1  11     1402.42     1432.70     40.69 o 
  -6  -1  11       10.43       11.12      3.65 o 
  -5  -1  11      206.33      198.93      8.23 o 
  -4  -1  11      975.93      916.29     21.61 o 
  -3  -1  11     1800.78     1802.22     26.58 o 
  -2  -1  11      566.09      563.16     13.06 o 
  -1  -1  11     7163.27     7033.13     71.88 o 
   0  -1  11     1327.61     1323.46     27.92 o 
   1  -1  11      235.83      218.21     10.41 o 
   2  -1  11      205.56      179.19      8.70 o 
   3  -1  11     1094.44     1166.18     24.28 o 
   4  -1  11       83.59       83.36      8.62 o 
   5  -1  11     1190.34     1168.39     26.43 o 
   6  -1  11       12.55       -3.42      7.40 o 
   7  -1  11      835.87      849.49     27.89 o 
 -12   0  11      413.12      343.32     28.49 o 
 -11   0  11        0.01       -8.25      8.98 o 
 -10   0  11     1006.77     1040.27     40.49 o 
  -9   0  11       20.77        5.25      8.76 o 
  -8   0  11     3041.38     3105.60     74.91 o 
  -7   0  11      437.36      411.72     12.90 o 
  -6   0  11        0.95       -0.19      3.06 o 
  -5   0  11      309.66      296.86     11.73 o 
  -4   0  11     1185.30     1206.85     20.25 o 
  -3   0  11     1924.76     1919.51     27.91 o 
  -2   0  11     3246.52     3205.06     37.30 o 
  -1   0  11     5648.21     5601.46     59.50 o 
   0   0  11     1117.30     1123.16     17.14 o 
   1   0  11      170.40      169.39      7.80 o 
   2   0  11       16.71        2.07      3.97 o 
   3   0  11      324.91      332.93     13.51 o 
   4   0  11       55.22       51.20      7.71 o 
   5   0  11     1309.42     1297.90     32.09 o 
   6   0  11        3.50       -3.36     11.61 o 
 -12   1  11      589.26      570.23     32.66 o 
 -11   1  11      481.78      496.80     29.41 o 
 -10   1  11      569.71      568.37     29.76 o 
  -9   1  11      541.76      544.44     38.82 o 
  -8   1  11      799.44      753.75     24.38 o 
  -7   1  11     1278.24     1264.83     22.49 o 
  -6   1  11      629.77      640.10     16.47 o 
  -5   1  11       64.80       79.52      5.91 o 
  -4   1  11     3418.91     3313.26     47.68 o 
  -3   1  11     3187.50     3116.16     62.80 o 
  -2   1  11       61.09       62.37      5.11 o 
  -1   1  11     1739.00     1744.39     22.64 o 
   0   1  11      567.45      579.14     12.71 o 
   1   1  11      221.22      227.54      9.00 o 
   2   1  11     1732.67     1698.53     24.84 o 
   3   1  11     2907.06     2887.18     44.15 o 
   4   1  11       13.59        5.13      9.86 o 
   5   1  11     1821.77     1949.90     41.49 o 
   6   1  11      182.20      189.76     15.50 o 
 -13   2  11      684.08      688.89     37.93 o 
 -12   2  11      598.83      544.02     32.08 o 
 -11   2  11      112.52       77.14     15.02 o 
 -10   2  11      468.75      470.70     32.04 o 
  -9   2  11      461.48      479.33     23.68 o 
  -8   2  11     1748.85     1693.65     35.86 o 
  -7   2  11       55.58       66.14      7.28 o 
  -6   2  11     1544.22     1571.32     29.72 o 
  -5   2  11        8.95        7.02      4.10 o 
  -4   2  11     2757.28     2682.33     41.28 o 
  -3   2  11     6505.11     6571.27     84.22 o 
  -2   2  11      119.94      145.10      7.56 o 
  -1   2  11        2.93        0.94      3.03 o 
   0   2  11       43.39       33.14      4.56 o 
   1   2  11      174.92      193.27      8.79 o 
   2   2  11      405.21      403.53     11.44 o 
   3   2  11     2444.55     2410.35     39.70 o 
   4   2  11        4.31       -6.47      6.47 o 
   5   2  11     1457.62     1557.73     43.34 o 
 -13   3  11       45.27       51.09     14.54 o 
 -12   3  11      675.60      624.21     49.81 o 
 -11   3  11       67.71       90.81     15.69 o 
 -10   3  11      298.00      290.11     35.08 o 
  -9   3  11      993.43     1007.37     35.79 o 
  -8   3  11     3060.54     3022.61     65.56 o 
  -7   3  11      195.32      146.14      8.92 o 
  -6   3  11     3154.46     3236.14     51.45 o 
  -5   3  11      109.72       99.71     10.00 o 
  -4   3  11      552.14      540.98     17.53 o 
  -3   3  11     1918.34     1909.13     39.88 o 
  -2   3  11       96.43       79.58      6.39 o 
  -1   3  11      203.42      211.83      8.33 o 
   0   3  11      857.35      862.86     20.08 o 
   1   3  11      931.20      931.84     19.19 o 
   2   3  11      126.45      127.25     13.01 o 
   3   3  11     1731.79     1757.09     33.09 o 
   4   3  11        2.53        8.31      7.74 o 
   5   3  11       35.22       18.28      8.79 o 
 -13   4  11       23.48       30.40     18.24 o 
 -12   4  11       51.62       23.85     16.84 o 
 -11   4  11       36.85       14.60      9.32 o 
 -10   4  11     1009.26     1015.98     37.63 o 
  -9   4  11      179.29      151.88     16.50 o 
  -8   4  11     2102.00     2137.29     43.74 o 
  -7   4  11       14.60        7.19      4.62 o 
  -6   4  11      368.08      401.39     16.27 o 
  -5   4  11       93.84      101.27     10.03 o 
  -4   4  11       85.63       73.73      6.76 o 
  -3   4  11      403.65      401.40     15.68 o 
  -2   4  11      234.40      235.39     11.20 o 
  -1   4  11      199.71      185.73      8.97 o 
   0   4  11     2879.83     2860.15     46.02 o 
   1   4  11     1067.61     1059.98     23.49 o 
   2   4  11      268.78      264.31     18.99 o 
   3   4  11      756.65      738.09     21.09 o 
   4   4  11       26.47       10.16      8.16 o 
 -13   5  11       96.41       93.08     24.32 o 
 -12   5  11      276.14      234.70     21.77 o 
 -11   5  11       10.02        4.89      9.32 o 
 -10   5  11     3229.22     3048.06     75.48 o 
  -9   5  11       39.80       27.50      9.86 o 
  -8   5  11     3727.04     3651.49     90.20 o 
  -7   5  11      504.43      501.17     20.23 o 
  -6   5  11     1241.92     1195.95     36.83 o 
  -5   5  11      239.56      204.82     14.21 o 
  -4   5  11      777.32      771.69     19.04 o 
  -3   5  11      432.13      410.67     21.00 o 
  -2   5  11      780.73      769.50     22.99 o 
  -1   5  11      270.18      270.37     13.98 o 
   0   5  11     3337.57     3446.33     49.58 o 
   1   5  11        0.97       -5.21      5.21 o 
   2   5  11        5.35       -5.43      5.43 o 
   3   5  11      302.28      312.00     15.82 o 
 -12   6  11      286.31      282.44     24.08 o 
 -11   6  11      329.06      327.34     25.46 o 
 -10   6  11     2780.34     2612.63     68.77 o 
  -9   6  11      260.77      261.85     21.64 o 
  -8   6  11      976.85      946.30     87.93 o 
  -7   6  11       63.08       56.79     11.32 o 
  -6   6  11      400.73      423.09     31.57 o 
  -5   6  11      104.23      119.05     12.37 o 
  -4   6  11     1963.99     1882.55     39.74 o 
  -3   6  11      871.99      845.24     28.51 o 
  -2   6  11     1915.09     1942.34    111.09 o 
  -1   6  11      111.77       90.06     11.18 o 
   0   6  11      868.24      852.66     27.73 o 
   1   6  11        6.10        6.75      7.70 o 
   2   6  11       20.66       11.33      9.93 o 
 -12   7  11      196.90      202.97     28.53 o 
 -11   7  11      144.06      117.07     26.66 o 
 -10   7  11      418.62      452.57     31.81 o 
  -9   7  11      100.73       96.84     18.71 o 
  -8   7  11       81.40       53.48     19.88 o 
  -7   7  11       16.89       13.10     12.63 o 
  -6   7  11     1563.39     1534.00     48.26 o 
  -5   7  11       72.24       60.46     12.36 o 
  -4   7  11     1194.17     1220.68     42.32 o 
  -3   7  11      244.54      205.89     19.63 o 
  -2   7  11       71.60       72.32     17.54 o 
  -1   7  11       14.80        6.90      9.44 o 
   0   7  11      112.84      124.21     13.45 o 
   1   7  11      420.60      393.29     33.17 o 
 -12   8  11      769.02      779.08    104.07 o 
 -11   8  11       49.09       66.49     14.25 o 
 -10   8  11      924.91      881.46     37.87 o 
  -9   8  11      192.58      151.38     18.84 o 
  -8   8  11     1771.26     1746.11     54.37 o 
  -7   8  11      978.18     1012.25     39.32 o 
  -6   8  11     2417.33     2378.70     65.31 o 
  -5   8  11      440.00      455.82     26.43 o 
  -4   8  11      806.77      743.70     33.33 o 
  -3   8  11      911.68      884.97     36.85 o 
  -2   8  11      495.67      489.83     27.76 o 
  -1   8  11       11.12       -5.52      9.21 o 
   0   8  11     1038.79      984.51     32.01 o 
 -11   9  11      198.19      160.34     19.81 o 
 -10   9  11     1564.37     1451.74     50.93 o 
  -9   9  11       12.96       14.80     10.88 o 
  -8   9  11     1548.51     1649.53    100.33 o 
  -7   9  11      730.40      732.35     34.68 o 
  -6   9  11     1761.28     1809.50     56.66 o 
  -5   9  11      254.12      228.46     21.56 o 
  -4   9  11       30.75       18.50     10.20 o 
  -3   9  11      207.84      217.18     31.34 o 
  -2   9  11      961.83      941.64    112.72 o 
  -1   9  11      231.96      262.33     33.91 o 
 -10  10  11      519.92      526.27     31.25 o 
  -9  10  11      461.57      519.82     43.73 o 
  -8  10  11      952.16      958.70     41.34 o 
  -7  10  11      285.75      324.60     26.90 o 
  -6  10  11      216.42      213.98     22.69 o 
  -5  10  11      137.68      112.50     17.44 o 
  -4  10  11        9.24        1.22      9.95 o 
  -3  10  11      160.96      136.28     18.30 o 
   0 -14  12      210.52      224.03     24.96 o 
   1 -14  12      271.95      271.45     26.24 o 
   2 -14  12     2160.94     2351.23    198.08 o 
   3 -14  12      214.72      173.44     27.36 o 
   4 -14  12      296.16      306.07     65.01 o 
  -3 -13  12        5.73       -9.28     12.63 o 
  -2 -13  12      252.51      271.96     25.30 o 
  -1 -13  12      271.91      259.18     32.04 o 
   0 -13  12     1471.10     1606.24     54.83 o 
   1 -13  12        0.24        9.53     12.07 o 
   2 -13  12     1643.96     1792.01     68.52 o 
   3 -13  12       29.84       19.32     10.50 o 
   4 -13  12       92.46       81.70     13.91 o 
   5 -13  12      121.95      114.21     11.17 o 
  -4 -12  12      287.30      276.43     25.03 o 
  -3 -12  12       84.61       99.37     39.06 o 
  -2 -12  12      927.84      953.89     40.10 o 
  -1 -12  12      274.90      273.64     23.96 o 
   0 -12  12     3661.77     3719.13    123.01 o 
   1 -12  12       20.33        5.18     10.71 o 
   2 -12  12     1047.74     1047.92     33.97 o 
   3 -12  12        9.31        0.18      8.71 o 
   4 -12  12        8.23        4.46      6.76 o 
   5 -12  12       29.56       24.33      8.31 o 
   6 -12  12      172.95      146.32     15.41 o 
  -5 -11  12       70.99       80.45     24.32 o 
  -4 -11  12     1045.57     1096.05     41.61 o 
  -3 -11  12        2.91       -3.02      9.24 o 
  -2 -11  12     1316.99     1406.73     81.85 o 
  -1 -11  12       21.56       19.62     10.75 o 
   0 -11  12      601.53      680.49     26.22 o 
   1 -11  12       79.40       82.53     11.97 o 
   2 -11  12      623.33      599.98     25.06 o 
   3 -11  12      350.54      319.92     25.77 o 
   4 -11  12      175.39      177.80     13.47 o 
   5 -11  12      871.45      839.94     25.95 o 
   6 -11  12      480.23      477.71     21.26 o 
   7 -11  12      455.48      501.78     29.74 o 
  -7 -10  12      201.46      195.48     28.06 o 
  -6 -10  12      890.01      940.67     31.36 o 
  -5 -10  12     1007.71      967.73     30.82 o 
  -4 -10  12     1796.32     1882.88     54.50 o 
  -3 -10  12      186.29      195.80     29.47 o 
  -2 -10  12     1071.65     1093.19     33.59 o 
  -1 -10  12      112.37       98.07     10.31 o 
   0 -10  12      686.70      701.72     33.18 o 
   1 -10  12       45.89       36.70      9.63 o 
   2 -10  12     2188.31     2333.80     38.70 o 
   3 -10  12       55.89       57.93      8.59 o 
   4 -10  12      634.57      613.12     21.23 o 
   5 -10  12      255.28      221.80     16.27 o 
   6 -10  12     1571.75     1606.66     37.31 o 
   7 -10  12      183.55      203.24     17.72 o 
  -7  -9  12       80.37       82.73     12.11 o 
  -6  -9  12      636.29      663.33     25.65 o 
  -5  -9  12     1594.53     1696.98     41.29 o 
  -4  -9  12     1596.37     1562.04     47.02 o 
  -3  -9  12        0.12       -7.11      7.11 o 
  -2  -9  12     1091.03     1071.80     24.49 o 
  -1  -9  12        0.35       -3.98      3.98 o 
   0  -9  12     2228.75     2226.82     39.28 o 
   1  -9  12       52.29       32.05      8.44 o 
   2  -9  12     5055.49     5154.66     75.73 o 
   3  -9  12      178.65      194.41     13.22 o 
   4  -9  12      990.63      954.54     26.02 o 
   5  -9  12        5.21       -5.96      5.96 o 
   6  -9  12     1201.01     1204.95     31.58 o 
   7  -9  12        2.54       -7.43      7.43 o 
  -8  -8  12      678.66      681.48     27.35 o 
  -7  -8  12     1360.59     1394.63     38.51 o 
  -6  -8  12      982.79      958.71     29.95 o 
  -5  -8  12      499.69      562.27     38.24 o 
  -4  -8  12      473.71      471.44     16.67 o 
  -3  -8  12      288.48      304.76     14.01 o 
  -2  -8  12      200.10      141.98     10.12 o 
  -1  -8  12        1.62       -1.62      4.88 o 
   0  -8  12     5110.15     5217.74     64.42 o 
   1  -8  12        0.42        7.67      5.71 o 
   2  -8  12     2563.10     2499.53     51.52 o 
   3  -8  12     1006.50      989.40     25.66 o 
   4  -8  12      190.60      186.97     14.95 o 
   5  -8  12       46.60       25.57      8.14 o 
   6  -8  12       87.70       87.25     11.03 o 
   7  -8  12      150.23      141.58     16.41 o 
  -9  -7  12      195.04      187.73     20.98 o 
  -8  -7  12      234.14      210.29     19.14 o 
  -7  -7  12     1330.94     1305.70     35.73 o 
  -6  -7  12      204.20      193.94     15.24 o 
  -5  -7  12      105.40      103.31     11.12 o 
  -4  -7  12     1309.41     1356.20     25.89 o 
  -3  -7  12      361.93      353.10     13.21 o 
  -2  -7  12      454.32      499.16     22.73 o 
  -1  -7  12       10.54       22.96      4.85 o 
   0  -7  12     6642.38     6638.15     94.43 o 
   1  -7  12        0.29       -2.36      5.00 o 
   2  -7  12      908.31      890.12     23.49 o 
   3  -7  12       34.20       29.76      6.84 o 
   4  -7  12       48.67       57.20     10.51 o 
   5  -7  12       16.08       15.24      8.44 o 
   6  -7  12      545.17      599.59     25.72 o 
   7  -7  12      644.16      632.13     27.28 o 
 -10  -6  12       21.07        5.92     10.71 o 
  -9  -6  12      573.37      504.19     29.08 o 
  -8  -6  12     1428.84     1379.87     70.46 o 
  -7  -6  12      900.59      865.10     27.60 o 
  -6  -6  12     1129.94     1120.32     26.14 o 
  -5  -6  12      479.36      491.92     14.85 o 
  -4  -6  12        3.77       -0.74      4.33 o 
  -3  -6  12      227.69      228.54      9.11 o 
  -2  -6  12     1488.68     1396.59     31.80 o 
  -1  -6  12      542.21      568.33     16.06 o 
   0  -6  12     6695.71     6681.70     86.51 o 
   1  -6  12      319.67      334.95     14.30 o 
   2  -6  12     1004.10      962.95     24.12 o 
   3  -6  12      132.30      126.83      9.59 o 
   4  -6  12      379.67      350.79     23.15 o 
   5  -6  12      232.71      230.88     23.33 o 
   6  -6  12     3515.12     3607.95     72.13 o 
   7  -6  12      838.24      870.94     48.50 o 
 -10  -5  12      126.24      116.48     17.85 o 
  -9  -5  12       92.93       98.40     16.37 o 
  -8  -5  12      903.65      877.29     35.70 o 
  -7  -5  12      886.58      866.20     31.41 o 
  -6  -5  12     1850.34     1832.31     31.08 o 
  -5  -5  12      886.48      909.06     20.01 o 
  -4  -5  12     1134.10     1150.21     22.69 o 
  -3  -5  12      807.66      807.44     13.88 o 
  -2  -5  12     2478.60     2397.05     37.92 o 
  -1  -5  12     1401.13     1398.66     26.64 o 
   0  -5  12     1462.28     1449.87     27.66 o 
   1  -5  12      236.89      236.00     12.52 o 
   2  -5  12        2.61       -4.72      4.72 o 
   3  -5  12        6.55       -4.47      4.47 o 
   4  -5  12      817.90      798.49     27.07 o 
   5  -5  12      358.02      386.93     22.52 o 
   6  -5  12     3561.10     3672.06     72.88 o 
   7  -5  12        6.91        0.34      9.07 o 
 -11  -4  12      486.19      531.27     32.25 o 
 -10  -4  12      549.06      520.20     41.63 o 
  -9  -4  12        0.72       -6.74      6.74 o 
  -8  -4  12       76.30       57.74     12.18 o 
  -7  -4  12      759.25      725.59     30.74 o 
  -6  -4  12      964.10      975.02     20.63 o 
  -5  -4  12     2318.08     2303.75     35.85 o 
  -4  -4  12      479.29      460.94     12.55 o 
  -3  -4  12      925.69      929.32     21.77 o 
  -2  -4  12      708.15      701.20     24.61 o 
  -1  -4  12       52.56       65.08     10.17 o 
   0  -4  12     1523.28     1533.02     28.39 o 
   1  -4  12      283.70      287.85     15.13 o 
   2  -4  12     1133.19     1089.23     25.36 o 
   3  -4  12      279.74      270.44     11.58 o 
   4  -4  12     1621.04     1617.13     40.20 o 
   5  -4  12      554.52      513.90     29.36 o 
   6  -4  12     1316.42     1364.08     33.74 o 
   7  -4  12       14.56        6.28      8.35 o 
 -11  -3  12      601.57      576.59     44.90 o 
 -10  -3  12      571.17      575.66     31.04 o 
  -9  -3  12       30.37       26.69     11.23 o 
  -8  -3  12      285.40      298.07     23.30 o 
  -7  -3  12     2796.95     2771.18     68.45 o 
  -6  -3  12       11.80       19.26      5.09 o 
  -5  -3  12      590.40      586.35     15.44 o 
  -4  -3  12      255.65      267.78      8.89 o 
  -3  -3  12      691.62      754.17     15.86 o 
  -2  -3  12      152.60      161.42      8.11 o 
  -1  -3  12        8.41       12.62      4.10 o 
   0  -3  12     5235.13     5138.43     75.06 o 
   1  -3  12      539.17      526.22     17.01 o 
   2  -3  12     1468.41     1407.23     29.59 o 
   3  -3  12      415.26      410.61     16.09 o 
   4  -3  12     1884.13     1820.11     37.25 o 
   5  -3  12        1.03       -2.29      5.94 o 
   6  -3  12      571.03      568.71     19.66 o 
   7  -3  12       16.67       -7.56      7.56 o 
 -11  -2  12       15.33        1.77     10.23 o 
 -10  -2  12        6.34        6.20     10.05 o 
  -9  -2  12     1186.40     1178.87     42.82 o 
  -8  -2  12      543.32      527.28     27.78 o 
  -7  -2  12     4134.54     4174.50     74.23 o 
  -6  -2  12     2288.45     2307.37     41.16 o 
  -5  -2  12      171.69      170.70      8.30 o 
  -4  -2  12       31.77       28.32      4.35 o 
  -3  -2  12        4.95       -0.19      3.37 o 
  -2  -2  12     1669.52     1653.15     34.33 o 
  -1  -2  12     1562.50     1579.44     28.52 o 
   0  -2  12     4619.19     4453.26     61.55 o 
   1  -2  12      320.60      304.15     11.84 o 
   2  -2  12      739.09      713.52     17.66 o 
   3  -2  12      700.04      672.40     18.55 o 
   4  -2  12      107.82      112.35      9.94 o 
   5  -2  12      186.85      133.53     13.77 o 
   6  -2  12      482.38      524.10     21.57 o 
 -12  -1  12      396.36      450.14     35.55 o 
 -11  -1  12      336.16      320.94     36.25 o 
 -10  -1  12      224.42      223.64     21.43 o 
  -9  -1  12     1710.79     1670.88     52.38 o 
  -8  -1  12       63.42       68.61      8.79 o 
  -7  -1  12     3050.15     2984.70     48.13 o 
  -6  -1  12     1651.58     1621.62     31.63 o 
  -5  -1  12      121.12      132.19     10.89 o 
  -4  -1  12       10.69        7.57      3.68 o 
  -3  -1  12       77.08       74.66      6.04 o 
  -2  -1  12     3237.54     3196.97     41.94 o 
  -1  -1  12     1583.30     1580.58     23.07 o 
   0  -1  12     2792.68     2742.50     47.08 o 
   1  -1  12       41.14       32.40      5.75 o 
   2  -1  12      924.31      896.83     18.55 o 
   3  -1  12        0.33       -4.73      4.73 o 
   4  -1  12     1081.66     1060.29     30.45 o 
   5  -1  12      360.46      343.84     19.01 o 
   6  -1  12     1638.37     1780.10     41.00 o 
 -12   0  12      148.87      143.65     20.17 o 
 -11   0  12      287.23      218.92     22.16 o 
 -10   0  12       69.59       58.28     13.72 o 
  -9   0  12     1384.11     1371.27     56.83 o 
  -8   0  12      648.23      683.54     21.89 o 
  -7   0  12      782.63      750.05     16.75 o 
  -6   0  12     1497.20     1496.08     42.06 o 
  -5   0  12     1789.17     1848.30     37.40 o 
  -4   0  12        1.89       -1.64      3.75 o 
  -3   0  12     1829.38     1800.70     27.65 o 
  -2   0  12     5415.17     5465.63     64.80 o 
  -1   0  12      393.28      402.50     10.86 o 
   0   0  12       10.34        5.66      3.96 o 
   1   0  12      383.52      375.64     11.84 o 
   2   0  12       79.79       70.63      8.44 o 
   3   0  12      180.38      179.42     11.47 o 
   4   0  12     2346.79     2262.94     44.58 o 
   5   0  12       96.83       91.51     15.01 o 
 -12   1  12      332.18      278.61     25.63 o 
 -11   1  12      360.71      344.86     61.74 o 
 -10   1  12        3.81       -6.38     16.14 o 
  -9   1  12      816.92      724.36     32.91 o 
  -8   1  12     1119.21     1104.02     28.57 o 
  -7   1  12     1143.81     1113.78     27.75 o 
  -6   1  12      108.08      105.75      7.82 o 
  -5   1  12     1879.42     1849.84     54.69 o 
  -4   1  12      286.06      264.08     12.13 o 
  -3   1  12     2049.17     2069.27     34.80 o 
  -2   1  12     1910.91     1916.58     29.45 o 
  -1   1  12      104.81      126.68      7.29 o 
   0   1  12      128.89      146.02      7.92 o 
   1   1  12     1007.70     1018.28     21.09 o 
   2   1  12        9.76        8.74      5.91 o 
   3   1  12       39.57       42.17      8.59 o 
   4   1  12     1893.45     1904.41     40.50 o 
   5   1  12        4.40       -7.67      7.67 o 
 -12   2  12       14.11       -8.88      8.88 o 
 -11   2  12      147.66      166.36     20.43 o 
 -10   2  12      116.34      115.96     16.37 o 
  -9   2  12     1797.41     1682.19     48.73 o 
  -8   2  12      251.49      255.41     13.76 o 
  -7   2  12     2253.88     2289.56     39.80 o 
  -6   2  12      133.80      118.63      8.52 o 
  -5   2  12     1057.79     1057.45     24.13 o 
  -4   2  12       80.92       74.14      8.30 o 
  -3   2  12      276.91      275.62     11.94 o 
  -2   2  12      754.73      804.19     19.57 o 
  -1   2  12      143.20      138.63      7.38 o 
   0   2  12      751.48      762.25     16.75 o 
   1   2  12     2967.21     3011.66     40.64 o 
   2   2  12     1055.54     1071.60     21.85 o 
   3   2  12       16.34       23.21      8.09 o 
   4   2  12     1096.36     1167.61     31.26 o 
 -12   3  12      118.12      102.40     17.16 o 
 -11   3  12       27.64        8.42     13.10 o 
 -10   3  12       36.68       27.94      9.72 o 
  -9   3  12     1935.99     1926.46     87.23 o 
  -8   3  12      281.55      290.73     38.59 o 
  -7   3  12     2910.11     2979.95     62.72 o 
  -6   3  12       21.39        9.95      6.34 o 
  -5   3  12     1333.15     1371.90     34.16 o 
  -4   3  12        9.69        3.40      4.42 o 
  -3   3  12       29.85       27.91      5.72 o 
  -2   3  12       88.80       71.23      7.23 o 
  -1   3  12     1327.54     1400.41     23.47 o 
   0   3  12      457.02      470.36     13.65 o 
   1   3  12     1747.20     1822.57     34.97 o 
   2   3  12     1189.44     1157.54     25.90 o 
   3   3  12        1.97        4.56      7.02 o 
   4   3  12      235.98      218.46     16.00 o 
 -12   4  12        1.73       -0.94     13.10 o 
 -11   4  12      337.33      314.69     24.23 o 
 -10   4  12       21.82       22.01     14.27 o 
  -9   4  12     3147.44     3091.40     75.35 o 
  -8   4  12      341.95      329.69     15.42 o 
  -7   4  12      833.28      812.66     25.62 o 
  -6   4  12      160.89      149.27     17.21 o 
  -5   4  12      185.96      178.42     13.84 o 
  -4   4  12       75.81       56.73      7.94 o 
  -3   4  12      295.68      319.88     15.99 o 
  -2   4  12     1445.54     1433.24     36.33 o 
  -1   4  12     2329.36     2301.25     48.41 o 
   0   4  12      248.32      262.30     14.07 o 
   1   4  12     1140.29     1170.80     25.78 o 
   2   4  12      193.68      161.67     11.60 o 
   3   4  12        2.65       -6.64      6.64 o 
 -12   5  12      267.12      238.08     33.21 o 
 -11   5  12      435.30      426.42     26.17 o 
 -10   5  12      323.38      275.04     39.52 o 
  -9   5  12     2344.90     2323.64     62.95 o 
  -8   5  12     1166.59     1093.74    111.32 o 
  -7   5  12     1539.50     1519.18     47.09 o 
  -6   5  12        8.96       21.46      8.91 o 
  -5   5  12      243.50      238.68     27.36 o 
  -4   5  12      465.25      497.35     24.17 o 
  -3   5  12     2587.93     2571.91     49.39 o 
  -2   5  12      661.98      693.47     30.58 o 
  -1   5  12     1639.98     1636.12     59.87 o 
   0   5  12        6.59       -5.41      6.66 o 
   1   5  12      273.47      282.00     16.49 o 
   2   5  12        6.81        1.72      6.44 o 
 -12   6  12     1008.86     1076.41     93.08 o 
 -11   6  12      915.03      873.31    105.47 o 
 -10   6  12        1.95       12.85      9.76 o 
  -9   6  12      703.58      734.41     33.24 o 
  -8   6  12      168.60      187.54     19.41 o 
  -7   6  12      792.58      793.72     33.40 o 
  -6   6  12      519.85      504.15     26.77 o 
  -5   6  12     1933.58     1937.90     55.54 o 
  -4   6  12      369.66      374.14     19.93 o 
  -3   6  12     1887.62     1850.85     54.57 o 
  -2   6  12      295.18      260.93     21.99 o 
  -1   6  12      863.52      855.52     35.87 o 
   0   6  12      167.03      170.04     14.98 o 
   1   6  12       41.31       25.92     11.64 o 
 -12   7  12      385.92      446.55     54.02 o 
 -11   7  12      797.31      696.73     47.94 o 
 -10   7  12      530.81      545.49     30.15 o 
  -9   7  12      210.82      169.09     18.77 o 
  -8   7  12      711.17      616.77     30.89 o 
  -7   7  12     1087.81     1075.86     40.51 o 
  -6   7  12      180.45      168.54     18.63 o 
  -5   7  12     2180.27     2123.41     60.66 o 
  -4   7  12      505.61      488.12     27.27 o 
  -3   7  12       49.99       52.54     13.15 o 
  -2   7  12      170.64      162.18     18.82 o 
  -1   7  12       65.48       38.76     12.32 o 
   0   7  12      170.41      158.47     21.98 o 
 -11   8  12      191.32      219.14     22.65 o 
 -10   8  12     1300.05     1194.81     45.84 o 
  -9   8  12     1690.25     1698.13     55.03 o 
  -8   8  12      152.29      156.88     20.81 o 
  -7   8  12      872.71      979.39     40.18 o 
  -6   8  12      247.37      211.82     21.28 o 
  -5   8  12     1030.77     1029.49     40.95 o 
  -4   8  12      177.83      217.54     25.02 o 
  -3   8  12       54.73       40.35     15.90 o 
  -2   8  12       92.75       95.16     15.72 o 
  -1   8  12     1124.70     1159.82    105.01 o 
 -10   9  12       62.61       37.84     13.51 o 
  -9   9  12     1142.88     1104.32     44.30 o 
  -8   9  12      731.42      792.34     51.45 o 
  -7   9  12     1658.72     1693.93     81.62 o 
  -6   9  12      234.65      225.35     23.30 o 
  -5   9  12       35.51       22.60     13.33 o 
  -4   9  12      149.96      102.48     16.97 o 
  -3   9  12      472.26      435.22     34.14 o 
  -8  10  12      233.64      240.01     24.27 o 
  -7  10  12      822.37      976.33     59.64 o 
  -6  10  12       42.30       53.82     14.36 o 
  -5  10  12        0.95      -10.29     10.29 o 
  -2 -13  13        1.65       -8.98      8.98 o 
  -1 -13  13      572.80      603.38     67.35 o 
   0 -13  13       74.27       68.52     15.88 o 
   1 -13  13     2084.54     2338.87     79.28 o 
   2 -13  13        6.98      -10.53     11.56 o 
   3 -13  13      805.58      810.64     31.67 o 
   4 -13  13       45.94       57.46     13.12 o 
  -4 -12  13      141.01      151.54     29.00 o 
  -3 -12  13      978.00      971.43     40.48 o 
  -2 -12  13        2.34       -9.72      9.72 o 
  -1 -12  13      847.97      856.23     37.97 o 
   0 -12  13      308.12      260.19     23.96 o 
   1 -12  13      688.67      773.90     29.69 o 
   2 -12  13       45.54       36.91     10.98 o 
   3 -12  13      522.89      530.40     30.76 o 
   4 -12  13       93.20       94.69     10.34 o 
   5 -12  13      356.84      381.96     33.80 o 
  -5 -11  13      573.40      418.15     42.56 o 
  -4 -11  13      602.00      530.87     43.50 o 
  -3 -11  13     1787.36     1905.89     80.68 o 
  -2 -11  13        2.13       -0.42      9.57 o 
  -1 -11  13     1029.61     1042.52     40.82 o 
   0 -11  13      214.78      242.53     22.88 o 
   1 -11  13      366.77      404.59     41.89 o 
   2 -11  13      145.75      140.36     14.93 o 
   3 -11  13      825.40      852.55     25.42 o 
   4 -11  13      343.16      348.83     20.63 o 
   5 -11  13      416.11      429.89     24.64 o 
   6 -11  13      140.86      148.97     24.97 o 
  -6 -10  13      164.45      176.38     16.29 o 
  -5 -10  13     1348.20     1499.55     72.50 o 
  -4 -10  13     2557.81     2500.49     97.29 o 
  -3 -10  13      378.88      410.67     35.78 o 
  -2 -10  13      216.40      162.76     17.91 o 
  -1 -10  13      136.35      134.03     13.49 o 
   0 -10  13      247.93      218.78     19.92 o 
   1 -10  13     1636.53     1678.54     42.64 o 
   2 -10  13        0.48        4.67      7.75 o 
   3 -10  13     1204.16     1208.70     30.24 o 
   4 -10  13      197.97      165.46     13.14 o 
   5 -10  13      326.17      329.38     23.43 o 
   6 -10  13       59.08       90.00     13.72 o 
  -7  -9  13      509.75      530.91     24.35 o 
  -6  -9  13      961.24      979.29     31.23 o 
  -5  -9  13     1112.40     1161.84     60.81 o 
  -4  -9  13      412.99      468.20     37.89 o 
  -3  -9  13      249.86      302.98     36.25 o 
  -2  -9  13     1138.48     1106.64     27.69 o 
  -1  -9  13       94.68       90.62     10.02 o 
   0  -9  13       12.80        1.99      6.44 o 
   1  -9  13     4289.72     4515.59    125.76 o 
   2  -9  13       10.91       17.16      8.43 o 
   3  -9  13      784.44      805.77     28.17 o 
   4  -9  13       27.67       13.51      7.39 o 
   5  -9  13       70.72       91.40     11.26 o 
   6  -9  13        0.11       -3.77      7.12 o 
  -8  -8  13      263.73      229.65     18.08 o 
  -7  -8  13      721.41      729.44     26.91 o 
  -6  -8  13     1644.98     1700.50     42.02 o 
  -5  -8  13      419.15      435.67     19.98 o 
  -4  -8  13      371.06      321.80     32.74 o 
  -3  -8  13      803.27      839.83     25.71 o 
  -2  -8  13       61.34       44.55      7.05 o 
  -1  -8  13      988.14     1002.92     23.78 o 
   0  -8  13       21.91       26.74      6.20 o 
   1  -8  13     3313.84     3423.16     64.57 o 
   2  -8  13        0.04       -6.83      6.83 o 
   3  -8  13        1.81       -0.83      7.28 o 
   4  -8  13        2.83       -6.93      6.93 o 
   5  -8  13       54.65       50.74     11.39 o 
   6  -8  13      323.77      277.73     20.34 o 
  -9  -7  13      183.20      164.03     20.51 o 
  -8  -7  13      404.90      373.72     31.64 o 
  -7  -7  13      509.65      530.55     24.66 o 
  -6  -7  13      218.18      205.44     15.83 o 
  -5  -7  13     1384.78     1341.76     34.28 o 
  -4  -7  13       10.55        1.64      5.49 o 
  -3  -7  13      139.48      140.95     13.57 o 
  -2  -7  13       34.90       20.23      5.67 o 
  -1  -7  13     3081.08     3166.45     43.79 o 
   0  -7  13      230.93      234.19     12.30 o 
   1  -7  13     1929.54     1959.48     43.58 o 
   2  -7  13      122.19       99.98     11.87 o 
   3  -7  13       20.65        3.19      7.74 o 
   4  -7  13       37.91       21.57     11.89 o 
   5  -7  13      905.62      895.22     31.09 o 
   6  -7  13      787.82      788.64     30.21 o 
   7  -7  13     1805.83     1752.05     58.88 o 
  -9  -6  13      267.67      228.74     22.09 o 
  -8  -6  13       48.01       74.59     13.88 o 
  -7  -6  13      148.22      164.22     15.87 o 
  -6  -6  13      427.77      424.68     19.26 o 
  -5  -6  13     1943.55     1974.07     36.76 o 
  -4  -6  13     1561.31     1576.76     28.77 o 
  -3  -6  13     1119.46     1063.18     32.67 o 
  -2  -6  13      862.05      870.22     18.93 o 
  -1  -6  13     1290.12     1268.68     26.03 o 
   0  -6  13        1.69       -1.42      4.55 o 
   1  -6  13     1195.41     1216.00     48.98 o 
   2  -6  13      278.11      291.68     18.15 o 
   3  -6  13       23.56       24.86      8.95 o 
   4  -6  13       21.66       17.86      8.67 o 
   5  -6  13     2386.42     2496.16     63.14 o 
   6  -6  13        9.81       27.39     10.85 o 
 -10  -5  13      314.55      304.88     53.09 o 
  -9  -5  13     1245.72     1180.96     44.44 o 
  -8  -5  13      239.79      201.42     20.01 o 
  -7  -5  13      136.95      126.23     19.41 o 
  -6  -5  13     4304.83     4188.37     63.47 o 
  -5  -5  13      910.85      910.20     23.99 o 
  -4  -5  13     2617.62     2583.16     41.12 o 
  -3  -5  13      663.95      659.18     14.11 o 
  -2  -5  13      718.36      722.37     20.55 o 
  -1  -5  13     1109.91     1125.34     35.55 o 
   0  -5  13      251.48      239.20     12.95 o 
   1  -5  13      999.18      946.64     24.22 o 
   2  -5  13      202.69      214.39     12.58 o 
   3  -5  13      904.87      887.67     22.35 o 
   4  -5  13        0.38       -6.79      6.79 o 
   5  -5  13     2519.79     2548.76     56.83 o 
   6  -5  13       61.18       51.45     12.01 o 
 -10  -4  13      101.48      101.91     25.02 o 
  -9  -4  13      195.19      204.04     20.83 o 
  -8  -4  13      104.34       62.38     13.23 o 
  -7  -4  13     2947.58     2753.83     78.78 o 
  -6  -4  13     6196.99     6084.41     88.22 o 
  -5  -4  13      399.44      414.48     16.08 o 
  -4  -4  13      633.81      594.56     13.37 o 
  -3  -4  13      274.33      296.74     10.47 o 
  -2  -4  13       48.52       49.89      6.54 o 
  -1  -4  13      327.95      325.18     13.00 o 
   0  -4  13      235.05      235.44     15.73 o 
   1  -4  13     4354.00     4243.61     66.19 o 
   2  -4  13       64.83       64.60      8.00 o 
   3  -4  13      689.12      685.79     25.11 o 
   4  -4  13       21.72       17.47      8.46 o 
   5  -4  13      574.22      545.02     36.36 o 
   6  -4  13       85.59       88.38     13.64 o 
 -11  -3  13      524.35      548.32     32.41 o 
 -10  -3  13        3.43        5.57     15.90 o 
  -9  -3  13       17.68       20.26     10.65 o 
  -8  -3  13     1070.02     1097.99     40.28 o 
  -7  -3  13     1774.35     1749.74     42.76 o 
  -6  -3  13     3526.31     3499.98     65.15 o 
  -5  -3  13      473.51      489.08     12.86 o 
  -4  -3  13      308.76      294.68     14.08 o 
  -3  -3  13       10.46        8.87      4.08 o 
  -2  -3  13        0.61       -3.56      3.56 o 
  -1  -3  13     3436.98     3514.91     51.74 o 
   0  -3  13      808.06      847.85     22.49 o 
   1  -3  13     2858.44     2620.61     46.06 o 
   2  -3  13       25.23       17.85      6.09 o 
   3  -3  13      156.82      164.16     12.50 o 
   4  -3  13      111.49       94.73     10.76 o 
   5  -3  13       17.69       12.27      7.97 o 
   6  -3  13      373.31      374.55     20.52 o 
 -11  -2  13      235.84      222.24     24.32 o 
 -10  -2  13      950.53      899.44     39.02 o 
  -9  -2  13       22.13       18.52     13.80 o 
  -7  -2  13      680.28      716.81     23.13 o 
  -6  -2  13     2181.31     2092.40     34.26 o 
  -5  -2  13      889.35      859.88     21.64 o 
  -4  -2  13      136.74      105.45      8.40 o 
  -3  -2  13      559.75      574.62     14.51 o 
  -2  -2  13      762.93      750.24     24.33 o 
  -1  -2  13     5461.63     5412.78     72.87 o 
   0  -2  13     1676.10     1737.54     37.15 o 
   1  -2  13     1076.04     1073.34     22.86 o 
   2  -2  13      307.77      293.61     15.14 o 
   3  -2  13      146.98      153.00     12.21 o 
   4  -2  13        2.19       -5.78      5.78 o 
   5  -2  13      552.60      558.70     19.49 o 
   6  -2  13      159.67      166.69     18.82 o 
 -12  -1  13     1439.97     1349.97     52.51 o 
 -11  -1  13       40.63       49.48     13.80 o 
 -10  -1  13     1414.03     1413.22     49.77 o 
  -9  -1  13       10.99        2.79     25.96 o 
  -8  -1  13     1965.09     1917.33     55.85 o 
  -7  -1  13      369.19      360.50     16.83 o 
  -6  -1  13      283.82      263.26     12.47 o 
  -5  -1  13      390.84      381.92     14.38 o 
  -4  -1  13     2249.10     2319.07     37.83 o 
  -3  -1  13      600.01      597.35     17.12 o 
  -2  -1  13     3124.52     3118.29     45.91 o 
  -1  -1  13     5926.66     6035.60     71.51 o 
   0  -1  13       41.42       31.59      5.57 o 
   1  -1  13        4.42       -1.26      5.27 o 
   2  -1  13      258.91      264.20     18.39 o 
   3  -1  13        8.74       -2.22      5.67 o 
   4  -1  13        2.45       -0.19      6.42 o 
   5  -1  13     2300.45     2363.53     48.30 o 
 -12   0  13     1038.07     1068.19     46.14 o 
 -11   0  13      217.51      185.51     21.04 o 
 -10   0  13      649.87      567.39     30.89 o 
  -9   0  13      189.41      174.12     19.63 o 
  -8   0  13      741.17      715.68     32.74 o 
  -7   0  13      680.23      632.96     20.97 o 
  -6   0  13      114.45      122.98     11.15 o 
  -5   0  13        4.36        3.96      4.66 o 
  -4   0  13     2889.58     2904.74     44.96 o 
  -3   0  13       17.51       13.01      5.22 o 
  -2   0  13     2082.64     2063.89     36.57 o 
  -1   0  13     1189.68     1200.31     23.10 o 
   0   0  13       48.42       30.81      5.36 o 
   1   0  13      421.95      433.43     14.84 o 
   2   0  13      277.10      292.96     14.27 o 
   3   0  13     1208.01     1256.98     31.92 o 
   4   0  13       75.01       69.59     10.82 o 
   5   0  13     1135.44     1276.03     34.15 o 
 -12   1  13      501.00      485.81     52.39 o 
 -11   1  13        0.42       -7.95      8.72 o 
 -10   1  13        3.16        0.72      8.72 o 
  -9   1  13      724.20      688.03     45.37 o 
  -8   1  13     1669.96     1588.17     46.18 o 
  -7   1  13     1156.57     1152.17     30.30 o 
  -6   1  13     3943.65     3787.56     70.08 o 
  -5   1  13      289.77      272.01     13.90 o 
  -4   1  13     3494.81     3513.83     52.40 o 
  -3   1  13       78.02       74.74      7.57 o 
  -2   1  13      133.49      132.66      9.49 o 
  -1   1  13      541.28      550.40     15.97 o 
   0   1  13      239.19      247.71     11.07 o 
   1   1  13        9.86       -1.51      5.26 o 
   2   1  13      744.21      739.82     20.20 o 
   3   1  13      955.23      982.14     27.52 o 
   4   1  13        2.34        1.38      8.04 o 
 -12   2  13      737.59      766.28     54.26 o 
 -11   2  13       67.53       92.59     16.58 o 
 -10   2  13        1.51       12.16     13.56 o 
  -9   2  13      330.46      318.26     22.81 o 
  -8   2  13     2351.11     2345.23     47.90 o 
  -7   2  13      138.96      131.73     12.06 o 
  -6   2  13     3103.23     3142.04     61.83 o 
  -5   2  13       31.23       10.72      6.83 o 
  -4   2  13     2591.75     2691.97     43.67 o 
  -3   2  13      518.90      496.64     15.81 o 
  -2   2  13      207.80      216.73     12.00 o 
  -1   2  13     1324.12     1307.44     33.56 o 
   0   2  13     1424.75     1420.79     26.82 o 
   1   2  13      705.46      717.50     17.72 o 
   2   2  13      955.28      990.12     27.02 o 
   3   2  13      879.09      870.64     26.63 o 
   4   2  13       14.69        1.21      8.04 o 
 -12   3  13      578.51      508.42     43.97 o 
 -11   3  13       75.29       46.77     18.24 o 
 -10   3  13      858.74      820.25     34.85 o 
  -9   3  13       56.90       35.21     11.08 o 
  -8   3  13     3101.05     3139.78     75.68 o 
  -7   3  13      331.06      317.20     22.48 o 
  -6   3  13      262.79      262.02     23.39 o 
  -5   3  13        2.70       -5.71      5.71 o 
  -4   3  13      585.87      617.17     18.06 o 
  -3   3  13      857.87      874.57     21.78 o 
  -2   3  13      950.23      989.33     25.92 o 
  -1   3  13     1696.88     1729.88     40.65 o 
   0   3  13     1889.27     1981.31     31.26 o 
   1   3  13      212.08      192.23     14.92 o 
   2   3  13      882.35      913.10     26.62 o 
   3   3  13       76.80       56.91     10.25 o 
 -12   4  13       42.93       55.66     19.64 o 
 -11   4  13      211.64      195.19     25.26 o 
 -10   4  13      935.88      871.93     53.32 o 
  -9   4  13       27.88       27.78     10.56 o 
  -8   4  13     2517.71     2466.83     64.97 o 
  -7   4  13      254.30      243.40     20.84 o 
  -6   4  13     1204.43     1261.28     41.99 o 
  -5   4  13       13.57        5.71      7.70 o 
  -4   4  13      310.13      319.75     16.30 o 
  -3   4  13     1131.53     1185.33     35.98 o 
  -2   4  13      999.75      994.60     29.78 o 
  -1   4  13      871.38      910.61     28.59 o 
   0   4  13      826.61      915.65     28.90 o 
   1   4  13        0.53       -7.02      7.02 o 
   2   4  13      425.33      473.07     17.71 o 
 -12   5  13      238.76      241.02     23.12 o 
 -11   5  13      612.75      660.96     33.03 o 
 -10   5  13     1317.15     1221.38     44.26 o 
  -9   5  13       93.11      116.41     16.04 o 
  -8   5  13       32.97       22.44     15.20 o 
  -7   5  13       77.87       52.33     12.32 o 
  -6   5  13      327.74      342.83     60.81 o 
  -5   5  13       18.96        6.04      8.39 o 
  -4   5  13     3686.85     3618.37    121.14 o 
  -3   5  13      634.70      677.40     34.14 o 
  -2   5  13      491.89      484.87     46.31 o 
  -1   5  13     1034.76      956.28     38.20 o 
   0   5  13      973.82      976.04     41.63 o 
   1   5  13       12.84        1.81      8.80 o 
 -11   6  13       67.78       97.70     16.17 o 
 -10   6  13     1036.87      962.43     54.72 o 
  -9   6  13      717.00      692.57     39.99 o 
  -8   6  13      476.76      448.35     34.61 o 
  -7   6  13        5.31        2.28     16.14 o 
  -6   6  13     1193.36     1197.33     43.11 o 
  -5   6  13      331.49      325.67     24.77 o 
  -4   6  13     2169.44     2151.84     94.72 o 
  -3   6  13      148.13      170.29     18.51 o 
  -2   6  13       29.91       34.38     12.24 o 
  -1   6  13        6.19        3.70      9.65 o 
   0   6  13      456.88      460.02     29.39 o 
 -11   7  13      200.70      119.22     17.53 o 
 -10   7  13       20.60       40.03     13.32 o 
  -9   7  13      817.48      824.62     37.51 o 
  -8   7  13      936.09     1052.34     49.81 o 
  -7   7  13      244.56      226.64     21.80 o 
  -6   7  13     1546.55     1509.50     50.75 o 
  -5   7  13      100.22      105.89     29.93 o 
  -4   7  13      702.93      643.60     32.39 o 
  -3   7  13      139.91      123.82     17.42 o 
  -2   7  13        7.97        5.85     10.57 o 
  -1   7  13        6.98       -7.07      9.65 o 
 -10   8  13      304.92      280.42     26.89 o 
  -9   8  13        1.97      -10.52     10.52 o 
  -8   8  13     1060.60     1096.19     43.99 o 
  -7   8  13      420.69      407.89     49.11 o 
  -6   8  13     1442.77     1454.93     67.35 o 
  -5   8  13        0.06        5.88     10.32 o 
  -4   8  13        6.82        0.24      9.69 o 
  -3   8  13      587.85      539.89     33.68 o 
  -9   9  13      128.94       98.22     23.39 o 
  -8   9  13      497.88      559.99     32.81 o 
  -7   9  13      223.36      228.74     36.48 o 
  -6   9  13      881.48      971.50     64.55 o 
  -5   9  13       11.78        7.33     11.24 o 
  -1 -13  14       86.24       62.61     28.53 o 
   0 -13  14     1005.96     1069.64     44.89 o 
   1 -13  14       28.46       40.99     14.98 o 
   2 -13  14      273.93      279.42     24.30 o 
  -3 -12  14      298.77      256.32     36.48 o 
  -2 -12  14     1126.54     1134.72     60.34 o 
  -1 -12  14       37.43       29.65     12.78 o 
   0 -12  14      289.12      256.24     24.31 o 
   1 -12  14        2.03        3.68     11.12 o 
   2 -12  14      426.31      444.59     35.33 o 
   3 -12  14        3.28        2.02      9.94 o 
   4 -12  14      353.87      377.72     29.92 o 
  -5 -11  14      542.91      492.05     43.50 o 
  -4 -11  14     1419.13     1433.60     72.50 o 
  -3 -11  14      546.29      511.70     43.03 o 
  -2 -11  14      609.61      570.52     31.15 o 
  -1 -11  14      207.27      204.88     23.85 o 
   0 -11  14      117.69       97.38     13.19 o 
   1 -11  14      272.01      261.03     19.46 o 
   2 -11  14     2155.76     2341.36     81.12 o 
   3 -11  14       37.04       61.28     11.69 o 
   4 -11  14     2044.34     2089.79     44.15 o 
   5 -11  14       50.89       52.10     12.09 o 
  -6 -10  14      797.81      831.16     53.79 o 
  -5 -10  14     1412.62     1389.16     69.69 o 
  -4 -10  14     1079.43     1195.05     63.61 o 
  -3 -10  14       74.61       63.61     20.11 o 
  -2 -10  14      104.33       75.48     19.41 o 
  -1 -10  14      209.29      206.37     18.06 o 
   0 -10  14       33.53       24.40     10.35 o 
   1 -10  14       14.94       27.80      9.79 o 
   2 -10  14     2330.33     2489.79     82.92 o 
   3 -10  14       55.99       69.76     11.83 o 
   4 -10  14      348.23      306.23     20.84 o 
   5 -10  14        9.06        4.10     11.32 o 
  -7  -9  14      707.94      736.54     28.43 o 
  -6  -9  14      625.82      651.55     46.77 o 
  -5  -9  14      776.15      798.88     50.05 o 
  -4  -9  14      463.09      451.36     38.35 o 
  -3  -9  14        5.03       -3.74     12.63 o 
  -2  -9  14       31.04       22.91     15.55 o 
  -1  -9  14        0.86       -6.59      6.59 o 
   0  -9  14      963.01     1031.09     31.83 o 
   1  -9  14      427.68      469.09     21.18 o 
   2  -9  14     2079.61     2216.73     50.45 o 
   3  -9  14       12.06        3.21      8.31 o 
   4  -9  14       44.78       35.66     10.88 o 
   5  -9  14        0.13      -14.56     17.77 o 
  -8  -8  14       88.38       92.38     19.18 o 
  -7  -8  14      330.13      299.79     19.62 o 
  -6  -8  14      671.71      646.44     32.18 o 
  -5  -8  14      187.35      189.90     27.60 o 
  -4  -8  14     3173.71     3068.32    106.64 o 
  -3  -8  14       62.42       54.33     11.78 o 
  -2  -8  14       85.58       94.86      9.85 o 
  -1  -8  14       11.14       12.71      6.81 o 
   0  -8  14     2968.71     3025.23     76.17 o 
   1  -8  14      781.23      758.82     35.98 o 
   2  -8  14     1290.15     1345.30     36.84 o 
   3  -8  14       22.41       13.72      9.24 o 
   4  -8  14      141.20      136.81     15.58 o 
   5  -8  14       16.67       -6.92     11.22 o 
   6  -8  14      234.30      242.76     25.96 o 
  -8  -7  14      294.69      266.15     23.63 o 
  -7  -7  14        2.90       -1.61      7.10 o 
  -6  -7  14      261.02      202.70     18.70 o 
  -5  -7  14     1014.22     1077.79     30.87 o 
  -4  -7  14      935.22      995.45     35.68 o 
  -3  -7  14      985.52      942.54     33.09 o 
  -2  -7  14      394.20      394.68     22.27 o 
  -1  -7  14      221.05      244.70     16.38 o 
   0  -7  14     1840.03     1924.16     43.26 o 
   1  -7  14       11.93        0.36      7.52 o 
   2  -7  14      575.27      561.36     27.21 o 
   3  -7  14       29.69        6.87      8.46 o 
   4  -7  14       70.34       32.13     10.21 o 
   5  -7  14      109.33      103.78     14.11 o 
   6  -7  14      988.90     1018.27     43.14 o 
  -9  -6  14       91.93       84.91     15.83 o 
  -8  -6  14      929.84      990.03     39.52 o 
  -7  -6  14        2.30       -7.59      7.59 o 
  -6  -6  14     1525.49     1500.14     37.78 o 
  -5  -6  14     1340.24     1375.26     29.92 o 
  -4  -6  14     2298.62     2338.01     88.17 o 
  -3  -6  14      538.72      551.60     20.59 o 
  -2  -6  14      292.43      278.92     17.90 o 
  -1  -6  14        0.29       -4.55      4.55 o 
   0  -6  14     1983.74     2035.69     44.75 o 
   1  -6  14       82.10       73.32     10.57 o 
   2  -6  14     1678.68     1664.24     41.09 o 
   3  -6  14      309.38      285.74     21.49 o 
   4  -6  14      202.00      189.29     16.61 o 
   5  -6  14        4.79        7.87      8.68 o 
   6  -6  14     1469.74     1504.32     66.65 o 
 -10  -5  14      226.92      212.49     42.33 o 
  -9  -5  14        3.23       10.35     10.76 o 
  -8  -5  14      388.22      310.78     24.62 o 
  -7  -5  14      835.56      829.04     47.01 o 
  -6  -5  14      989.54     1017.20     29.49 o 
  -5  -5  14     2337.93     2452.05     42.96 o 
  -4  -5  14     1106.23     1108.22     23.32 o 
  -3  -5  14      212.43      199.62     11.30 o 
  -2  -5  14       35.65       33.60      6.28 o 
  -1  -5  14       26.66       29.20      6.25 o 
   0  -5  14      324.90      369.63     18.22 o 
   1  -5  14        1.71       -1.35      6.74 o 
   2  -5  14     1814.43     1799.25     42.96 o 
   3  -5  14      149.76      137.78     15.83 o 
   4  -5  14      117.72       96.68     13.24 o 
   5  -5  14        4.52        3.98      9.32 o 
   6  -5  14      595.82      612.70     34.47 o 
 -10  -4  14      328.83      334.80     28.21 o 
  -9  -4  14       52.92       41.19     12.70 o 
  -8  -4  14        1.12      -12.86     12.86 o 
  -7  -4  14     2289.65     2257.64     61.35 o 
  -6  -4  14     1007.99     1021.87     38.34 o 
  -5  -4  14     1401.87     1393.89     29.45 o 
  -4  -4  14      613.30      626.53     15.52 o 
  -3  -4  14        0.46       -4.25      4.25 o 
  -2  -4  14        6.89        2.92      4.70 o 
  -1  -4  14      206.95      192.24     11.15 o 
   0  -4  14     1699.46     1764.52     40.67 o 
   1  -4  14       96.96       91.47     11.32 o 
   2  -4  14     1143.86     1166.79     33.28 o 
   3  -4  14       58.44       56.15     10.58 o 
   4  -4  14      133.13      113.90     14.13 o 
   5  -4  14        5.22       -8.23      8.23 o 
 -11  -3  14      828.14      877.43     41.00 o 
 -10  -3  14      197.21      155.72     20.67 o 
  -9  -3  14      238.61      272.54     35.08 o 
  -8  -3  14      429.28      370.90     40.69 o 
  -7  -3  14     2094.34     2153.01     59.19 o 
  -6  -3  14     3103.78     3016.17     58.50 o 
  -5  -3  14      559.24      542.50     19.51 o 
  -4  -3  14     1000.58     1004.25     20.08 o 
  -3  -3  14      261.71      248.74     11.08 o 
  -2  -3  14      838.42      860.69     20.97 o 
  -1  -3  14      113.98      113.12     11.23 o 
   0  -3  14     6171.55     6123.30     99.99 o 
   1  -3  14      406.84      438.85     20.26 o 
   2  -3  14      457.80      437.09     20.65 o 
   3  -3  14      492.47      468.76     21.78 o 
   4  -3  14       81.06       60.96      9.95 o 
   5  -3  14       39.28       35.80      9.94 o 
 -11  -2  14      895.78      921.61     42.00 o 
 -10  -2  14        0.13       -9.24      9.24 o 
  -9  -2  14      785.00      763.54     35.05 o 
  -8  -2  14       16.79        8.54     11.93 o 
  -7  -2  14      670.83      673.51     30.42 o 
  -6  -2  14     1474.45     1479.91     61.51 o 
  -5  -2  14     1902.17     1903.73     55.34 o 
  -4  -2  14        8.98       -2.66      4.14 o 
  -3  -2  14     1670.48     1673.15     27.65 o 
  -2  -2  14      929.15      937.61     22.07 o 
  -1  -2  14     2038.14     2062.05     36.37 o 
   0  -2  14     1607.77     1644.09     39.06 o 
   1  -2  14       46.53       27.38      7.12 o 
   2  -2  14        8.93       -5.80      5.80 o 
   3  -2  14      407.91      384.23     22.62 o 
   4  -2  14      207.13      204.50     14.66 o 
   5  -2  14       12.96       -6.22      7.02 o 
 -11  -1  14     1412.78     1348.54     50.90 o 
 -10  -1  14      220.31      281.38     33.91 o 
  -9  -1  14      157.86      147.24     18.34 o 
  -8  -1  14      379.64      395.05     26.07 o 
  -7  -1  14      839.28      758.66     44.90 o 
  -6  -1  14     1181.10     1150.49     30.47 o 
  -5  -1  14     2739.36     2829.56     48.94 o 
  -4  -1  14       79.84       74.12      7.58 o 
  -3  -1  14     2417.28     2459.62     40.52 o 
  -2  -1  14     1290.16     1364.64     24.81 o 
  -1  -1  14     1457.84     1474.40     36.00 o 
   0  -1  14      816.36      851.31     34.58 o 
   1  -1  14      967.86      989.65     26.40 o 
   2  -1  14        1.56        2.31      6.48 o 
   3  -1  14      776.05      729.98     21.18 o 
   4  -1  14     1084.58     1147.43     27.88 o 
 -11   0  14      390.36      304.89     26.25 o 
 -10   0  14       85.14       53.89     13.37 o 
  -9   0  14        9.77       11.35     11.93 o 
  -8   0  14      348.64      361.09     36.95 o 
  -7   0  14     1068.63     1049.20     35.94 o 
  -6   0  14     1904.55     1904.32     42.33 o 
  -5   0  14     2956.76     2846.17     59.88 o 
  -4   0  14        1.93       -0.54      4.79 o 
  -3   0  14      788.96      736.70     20.49 o 
  -2   0  14     1301.51     1289.30     26.82 o 
  -1   0  14      119.14      107.29      9.74 o 
   0   0  14      739.14      766.54     30.24 o 
   1   0  14      170.96      170.28     16.95 o 
   2   0  14      427.46      443.85     16.37 o 
   3   0  14      431.32      385.68     17.05 o 
   4   0  14     1201.60     1248.29     33.46 o 
 -12   1  14       17.37        4.13     11.78 o 
 -11   1  14      286.68      274.73     26.24 o 
 -10   1  14      394.04      333.02     36.48 o 
  -9   1  14      282.71      263.33     32.27 o 
  -8   1  14      122.46      132.69     15.06 o 
  -7   1  14     3940.62     3892.15     86.74 o 
  -6   1  14       96.13       86.75     12.78 o 
  -5   1  14     1363.89     1360.32     34.43 o 
  -4   1  14      246.13      251.78     12.70 o 
  -3   1  14      136.59      122.36      9.61 o 
  -2   1  14     1041.97     1054.50     26.65 o 
  -1   1  14        1.85       -1.66      5.91 o 
   0   1  14      807.54      787.34     23.82 o 
   1   1  14     1597.06     1602.29     30.96 o 
   2   1  14      355.23      372.37     20.21 o 
   3   1  14      219.17      240.13     16.54 o 
 -12   2  14      113.51      132.37     27.13 o 
 -11   2  14       19.90       18.71     14.97 o 
 -10   2  14        2.41       -5.15     11.69 o 
  -9   2  14     1846.63     1850.65     54.01 o 
  -8   2  14       65.49       64.84     12.14 o 
  -7   2  14     3585.73     3567.10     82.30 o 
  -6   2  14      532.56      528.60     26.10 o 
  -5   2  14      440.36      435.90     19.61 o 
  -4   2  14      322.11      313.90     17.50 o 
  -3   2  14      257.65      253.25     14.46 o 
  -2   2  14     1008.35     1002.58     26.72 o 
  -1   2  14      859.54      870.03     27.78 o 
   0   2  14      864.70      893.34     44.97 o 
   1   2  14     1833.59     1938.04     35.33 o 
   2   2  14      258.79      273.93     18.63 o 
   3   2  14      399.37      407.04     25.62 o 
 -12   3  14        2.27       11.69     15.90 o 
 -11   3  14       67.51       21.05     15.90 o 
 -10   3  14      843.10      820.51     35.13 o 
  -9   3  14     1035.79     1022.37     41.39 o 
  -8   3  14       32.03       22.56     10.23 o 
  -7   3  14     1767.71     1634.85     49.77 o 
  -6   3  14      287.05      281.23     29.00 o 
  -5   3  14      832.71      798.67     68.05 o 
  -4   3  14       39.60       30.13      7.13 o 
  -3   3  14      460.74      485.51     18.81 o 
  -2   3  14      925.22      972.47     30.05 o 
  -1   3  14      515.99      503.66     28.97 o 
   0   3  14      662.80      653.02     25.19 o 
   1   3  14      689.43      702.21     32.00 o 
   2   3  14      105.95      114.24     12.41 o 
 -11   4  14      174.55      163.01     19.33 o 
 -10   4  14      760.40      721.50     33.66 o 
  -9   4  14      669.43      688.07     32.74 o 
  -8   4  14     1368.43     1381.96     46.27 o 
  -7   4  14      478.99      527.68     27.73 o 
  -6   4  14       51.79       59.21     13.03 o 
  -5   4  14      473.69      477.12     26.25 o 
  -4   4  14       23.10       18.95      9.95 o 
  -3   4  14     2753.29     2786.89     82.10 o 
  -2   4  14      985.29     1042.80     32.01 o 
  -1   4  14      732.18      717.22     26.42 o 
   0   4  14       62.36       58.18     13.55 o 
   1   4  14      341.32      363.77     28.30 o 
 -11   5  14      197.80      186.06     20.24 o 
 -10   5  14      324.11      301.87     24.97 o 
  -9   5  14      101.61      128.71     25.02 o 
  -8   5  14      683.15      670.77     32.06 o 
  -7   5  14      363.58      366.67     25.17 o 
  -6   5  14      182.05      175.84     18.63 o 
  -5   5  14      914.59      957.52     38.20 o 
  -4   5  14        3.51       22.53     10.99 o 
  -3   5  14      986.21     1062.78     40.84 o 
  -2   5  14      830.34      816.67     35.88 o 
  -1   5  14      197.04      180.84     20.14 o 
   0   5  14       44.57       24.75     12.40 o 
 -11   6  14      366.85      299.23     25.55 o 
 -10   6  14       24.40        9.27     10.56 o 
  -9   6  14      633.33      606.32     32.74 o 
  -8   6  14      122.45      147.46     37.65 o 
  -7   6  14     1444.33     1402.87     48.60 o 
  -6   6  14      463.40      505.24     29.16 o 
  -5   6  14     2387.65     2399.96     67.29 o 
  -4   6  14        4.00       13.55     14.97 o 
  -3   6  14      357.07      361.87     26.94 o 
  -2   6  14       93.26       88.85     16.04 o 
  -1   6  14       64.59       58.16     15.67 o 
 -10   7  14       55.81       87.05     34.61 o 
  -9   7  14     1353.76     1327.02     49.44 o 
  -8   7  14       53.25       39.36     12.78 o 
  -7   7  14     1617.44     1535.10     52.71 o 
  -6   7  14      296.95      318.00     26.62 o 
  -5   7  14     1505.93     1506.54     52.23 o 
  -4   7  14      170.56      182.78     20.62 o 
  -3   7  14        1.35       -6.87     11.69 o 
  -9   8  14     1084.33     1026.67     60.81 o 
  -8   8  14      133.04      148.06     20.47 o 
  -7   8  14      428.92      319.14     46.54 o 
  -6   8  14      122.48      100.62     17.11 o 
  -5   8  14      471.96      435.53     40.69 o 
  -2 -12  15      363.51      397.57     43.97 o 
  -1 -12  15      294.15      290.10     26.50 o 
   0 -12  15      133.42      133.22     23.15 o 
   1 -12  15      198.69      205.67     18.62 o 
   2 -12  15      154.92      161.69     20.32 o 
  -4 -11  15      781.17      790.00     53.79 o 
  -3 -11  15     1236.53     1209.55     66.89 o 
  -2 -11  15      334.48      328.35     40.22 o 
  -1 -11  15       14.89        5.31     12.39 o 
   0 -11  15       73.71       76.73     12.94 o 
   1 -11  15     1199.20     1285.43     44.45 o 
   2 -11  15      110.65      139.30     16.18 o 
   3 -11  15     2112.29     2264.34    125.12 o 
   4 -11  15      216.20      181.01     33.21 o 
  -5 -10  15      474.27      536.02     43.50 o 
  -4 -10  15      285.60      405.05     42.10 o 
  -3 -10  15      116.35      159.96     28.53 o 
  -2 -10  15       39.82      -14.03     14.03 o 
  -1 -10  15       21.68        4.32      8.54 o 
   0 -10  15       16.94       12.95      9.52 o 
   1 -10  15     3085.94     3234.99     67.29 o 
   2 -10  15       55.75       65.25     11.86 o 
   3 -10  15     1943.48     2063.09     50.88 o 
   4 -10  15        8.56       -6.93     10.88 o 
  -6  -9  15      262.97      199.72     29.93 o 
  -5  -9  15      599.76      591.68     43.97 o 
  -4  -9  15      724.31      776.90     50.51 o 
  -3  -9  15     1053.66     1129.10     61.27 o 
  -2  -9  15       10.75        8.42     10.25 o 
  -1  -9  15      854.57      903.78     29.99 o 
   0  -9  15      447.14      435.14     30.39 o 
   1  -9  15     1546.32     1603.81     41.32 o 
   2  -9  15        1.23        6.57     11.13 o 
   3  -9  15      578.95      608.75     26.44 o 
   4  -9  15       21.27       21.14     12.81 o 
  -7  -8  15      675.85      664.59     26.73 o 
  -6  -8  15       74.18       76.71     21.52 o 
  -5  -8  15      407.20      439.20     37.42 o 
  -4  -8  15      578.36      579.52     43.03 o 
  -3  -8  15      879.45      965.52     36.46 o 
  -2  -8  15      837.10      790.57     33.51 o 
  -1  -8  15     1460.02     1446.15     86.20 o 
   0  -8  15      466.31      444.18     20.59 o 
   1  -8  15     1872.82     1987.00     76.42 o 
   2  -8  15        3.55       -4.90      7.49 o 
   3  -8  15      439.22      493.27     23.50 o 
   4  -8  15       64.06       54.15     12.10 o 
   5  -8  15      321.07      339.10     53.32 o 
  -8  -7  15       85.01       87.74     16.70 o 
  -7  -7  15     1155.26     1216.81     44.14 o 
  -6  -7  15      110.51      101.13     12.37 o 
  -5  -7  15     1160.80     1160.44     57.53 o 
  -4  -7  15      851.81      946.13     35.70 o 
  -3  -7  15     1568.00     1617.23     61.03 o 
  -2  -7  15      577.21      533.67     27.07 o 
  -1  -7  15      184.95      196.13     17.53 o 
   0  -7  15      105.70      107.57     12.37 o 
   1  -7  15      424.69      433.23     20.78 o 
   2  -7  15        0.47       -9.39     13.00 o 
   3  -7  15      330.99      298.91     46.20 o 
   4  -7  15        1.77       -7.68      7.68 o 
   5  -7  15      523.43      531.70     32.81 o 
  -9  -6  15      335.14      371.80     50.98 o 
  -8  -6  15      290.55      277.92     24.56 o 
  -7  -6  15      439.92      476.03     27.61 o 
  -6  -6  15      656.69      719.32     25.39 o 
  -5  -6  15     1288.80     1310.77     41.81 o 
  -4  -6  15     1084.07     1091.73     37.86 o 
  -3  -6  15      788.33      763.94     26.57 o 
  -2  -6  15        3.99       -3.52      4.88 o 
  -1  -6  15       84.33       97.32     11.21 o 
   0  -6  15        5.77       10.04      8.32 o 
   1  -6  15     1473.16     1530.72     39.35 o 
   2  -6  15      255.82      249.44     18.12 o 
   3  -6  15      926.85     1019.43     33.26 o 
   4  -6  15        4.04       -0.50     11.47 o 
   5  -6  15      694.62      678.23     55.89 o 
  -9  -5  15      762.33      738.41     51.92 o 
  -8  -5  15      175.34      214.69     21.99 o 
  -7  -5  15        6.28        2.51      9.42 o 
  -6  -5  15     1443.70     1501.25     37.78 o 
  -5  -5  15     1567.66     1609.69     33.08 o 
  -4  -5  15     1247.71     1214.91     39.69 o 
  -3  -5  15       16.91       21.45      5.85 o 
  -2  -5  15       97.09       69.48      7.77 o 
  -1  -5  15      152.05      145.35     11.50 o 
   0  -5  15      164.05      164.96     14.56 o 
   1  -5  15     3271.88     3431.58     75.78 o 
   2  -5  15      327.41      302.44     19.49 o 
   3  -5  15      990.99     1048.09     33.48 o 
   4  -5  15      536.51      532.31     29.11 o 
   5  -5  15      250.12      298.20     26.83 o 
 -10  -4  15      133.42      120.85     19.00 o 
  -9  -4  15      138.76      144.77     19.30 o 
  -8  -4  15      991.79      955.68     38.86 o 
  -7  -4  15      193.00      183.48     19.15 o 
  -6  -4  15     2729.60     2738.73     55.72 o 
  -5  -4  15      934.35      939.98     54.54 o 
  -4  -4  15      127.40      124.25     10.60 o 
  -3  -4  15       54.11       63.04      7.41 o 
  -2  -4  15      118.94      107.56      9.20 o 
  -1  -4  15       40.00       49.82      9.54 o 
   0  -4  15      117.44      119.95     12.73 o 
   1  -4  15     4238.16     4410.16     80.00 o 
   2  -4  15      235.44      229.75     17.25 o 
   3  -4  15       98.24       86.53     24.25 o 
   4  -4  15      264.26      244.73     21.08 o 
 -10  -3  15      268.02      291.78     26.10 o 
  -9  -3  15       17.91       17.42     11.08 o 
  -8  -3  15      375.96      385.94     26.25 o 
  -7  -3  15      345.06      386.99     25.70 o 
  -6  -3  15     1396.08     1347.20     35.28 o 
  -5  -3  15      737.34      763.52     24.23 o 
  -4  -3  15       11.30        7.73      5.63 o 
  -3  -3  15      285.88      258.70     15.76 o 
  -2  -3  15     1053.49     1057.48     25.12 o 
  -1  -3  15     1895.07     1904.42     53.21 o 
   0  -3  15     1117.07     1099.53     31.86 o 
   1  -3  15     2655.12     2806.06     58.04 o 
   2  -3  15       93.82       80.92     11.99 o 
   3  -3  15      135.29      109.63     13.83 o 
   4  -3  15      197.33      179.69     17.08 o 
 -11  -2  15       55.46       45.55     15.83 o 
 -10  -2  15     2291.95     2362.88     69.76 o 
  -9  -2  15      189.67      218.69     28.77 o 
  -8  -2  15      166.99      120.40     16.70 o 
  -7  -2  15      916.86      915.82     50.98 o 
  -6  -2  15     1023.23      934.15     43.27 o 
  -5  -2  15      681.30      649.10     26.26 o 
  -4  -2  15      564.09      584.53     17.41 o 
  -3  -2  15      915.85      938.62     22.52 o 
  -2  -2  15     4733.16     4846.19     68.59 o 
  -1  -2  15      787.92      841.32     39.33 o 
   0  -2  15      360.12      392.12     32.12 o 
   1  -2  15      149.82      141.18     13.84 o 
   2  -2  15      352.38      322.01     19.85 o 
   3  -2  15       21.00        6.18      7.54 o 
   4  -2  15      194.98      186.39     15.38 o 
 -11  -1  15       76.40       81.00     16.86 o 
 -10  -1  15      264.25      236.93     23.70 o 
  -9  -1  15       13.89        5.65      9.72 o 
  -8  -1  15       50.84       42.56     16.84 o 
  -7  -1  15      891.42      964.93     52.39 o 
  -6  -1  15      520.60      560.35     21.70 o 
  -5  -1  15     1295.47     1309.36     47.67 o 
  -4  -1  15     1226.12     1268.30     30.34 o 
  -3  -1  15      434.20      422.55     15.37 o 
  -2  -1  15      553.01      534.95     30.79 o 
  -1  -1  15      718.21      736.46     25.38 o 
   0  -1  15       72.47       85.65     11.44 o 
   1  -1  15      109.09       94.63     10.52 o 
   2  -1  15       31.23       32.63      8.60 o 
   3  -1  15      640.18      676.30     23.62 o 
 -11   0  15        1.90        3.49     11.52 o 
 -10   0  15       15.64       13.10     10.25 o 
  -9   0  15       44.56       50.05     17.77 o 
  -8   0  15      344.93      296.54     32.27 o 
  -7   0  15      713.19      694.34     29.53 o 
  -6   0  15     1513.62     1440.81     36.76 o 
  -5   0  15     2218.28     2141.37     46.88 o 
  -4   0  15     1231.30     1276.53     30.21 o 
  -3   0  15        3.29       -4.94      4.94 o 
  -2   0  15      128.54      119.34     10.88 o 
  -1   0  15     1172.87     1185.55     41.18 o 
   0   0  15      217.91      251.82     23.63 o 
   1   0  15      761.33      747.33     23.29 o 
   2   0  15     1022.19     1066.10     31.80 o 
   3   0  15      862.50      905.52     28.11 o 
 -11   1  15      220.43      160.43     29.47 o 
 -10   1  15       33.47       28.53     16.37 o 
  -9   1  15        7.85       19.18     14.97 o 
  -8   1  15     2604.67     2546.33     90.27 o 
  -7   1  15      409.40      446.99     24.78 o 
  -6   1  15     1627.23     1718.54    106.64 o 
  -5   1  15      551.54      574.94     22.68 o 
  -4   1  15      525.47      554.83     19.76 o 
  -3   1  15       13.29        1.17      7.56 o 
  -2   1  15       40.01       28.37      8.35 o 
  -1   1  15     2175.87     2253.71     61.51 o 
   0   1  15      336.84      352.71     44.90 o 
   1   1  15     1765.96     1822.11     39.11 o 
   2   1  15     1022.76     1063.36     29.71 o 
 -11   2  15        5.13       -0.47     14.03 o 
 -10   2  15      254.31      249.30     33.68 o 
  -9   2  15      386.59      401.40     25.77 o 
  -8   2  15     1559.54     1511.94     48.20 o 
  -7   2  15      303.72      285.29     35.08 o 
  -6   2  15      128.79      102.28     14.65 o 
  -5   2  15        0.73       -6.00      6.00 o 
  -4   2  15      101.13      114.35     12.63 o 
  -3   2  15       12.74        4.07      7.19 o 
  -2   2  15     1170.74     1195.15     33.84 o 
  -1   2  15     1073.64     1164.30     33.65 o 
   0   2  15      634.59      679.72     32.41 o 
   1   2  15      428.60      425.64     37.89 o 
   2   2  15      535.45      601.52     33.24 o 
 -11   3  15      792.10      703.47     50.98 o 
 -10   3  15      635.04      661.57     32.43 o 
  -9   3  15      627.89      588.78     67.35 o 
  -8   3  15     1542.54     1493.72     48.76 o 
  -7   3  15      850.04      764.52     34.14 o 
  -6   3  15      331.39      360.78     25.64 o 
  -5   3  15       25.68       12.94      9.32 o 
  -4   3  15      580.10      615.66     24.39 o 
  -3   3  15        5.55        0.80      8.63 o 
  -2   3  15     1543.09     1465.74     44.84 o 
  -1   3  15      982.37     1057.14     37.17 o 
   0   3  15      238.93      224.04     30.87 o 
   1   3  15      112.50       96.82     23.85 o 
 -11   4  15      926.76     1058.03     42.86 o 
 -10   4  15      480.39      492.39     28.96 o 
  -9   4  15       29.17        9.51     10.00 o 
  -8   4  15      526.92      502.22     28.21 o 
  -7   4  15      151.89      160.05     18.68 o 
  -6   4  15      301.67      320.99     25.17 o 
  -5   4  15      208.63      204.04     20.67 o 
  -4   4  15     1654.30     1784.47     55.22 o 
  -3   4  15      124.15      126.36     13.92 o 
  -2   4  15      669.01      711.53     27.07 o 
  -1   4  15      590.28      559.43     30.41 o 
   0   4  15       30.68       19.40     11.89 o 
 -10   5  15      283.97      223.35     28.77 o 
  -9   5  15      337.60      365.77     28.39 o 
  -8   5  15      693.71      716.89     34.39 o 
  -7   5  15      589.96      598.30     31.48 o 
  -6   5  15     1392.08     1435.66     49.44 o 
  -5   5  15       93.69       88.40     15.78 o 
  -4   5  15     1851.68     1882.89     58.37 o 
  -3   5  15      160.42      160.89     19.68 o 
  -2   5  15        2.40       -6.63      9.21 o 
  -1   5  15      164.27      182.00     25.49 o 
 -10   6  15      447.55      432.04     29.30 o 
  -9   6  15        4.56       -4.65      9.52 o 
  -8   6  15      495.18      510.02     30.38 o 
  -7   6  15      100.41      101.11     16.70 o 
  -6   6  15     2215.36     2250.75     66.47 o 
  -5   6  15      155.99      156.64     19.84 o 
  -4   6  15      540.61      570.14     40.22 o 
  -3   6  15      437.35      414.20     30.10 o 
  -8   7  15     1009.21      909.69     41.17 o 
  -7   7  15      108.92       64.77     16.50 o 
  -6   7  15      780.22      783.85     38.19 o 
  -5   7  15       86.62       54.68     14.71 o 
  -3 -11  16      528.46      526.67     45.37 o 
  -2 -11  16      663.09      721.71     53.79 o 
  -1 -11  16       83.00       90.74     25.26 o 
   0 -11  16      335.82      368.48     23.75 o 
   1 -11  16        7.63        0.92      9.75 o 
   2 -11  16     1767.97     1986.61     64.58 o 
  -5 -10  16       91.26       73.90     24.32 o 
  -4 -10  16      655.11      597.29     47.71 o 
  -3 -10  16      644.63      658.57     48.64 o 
  -1 -10  16      150.84      144.83     18.97 o 
   0 -10  16     1044.85     1168.04     36.67 o 
   1 -10  16       21.94       25.94     10.58 o 
   2 -10  16     2400.01     2612.67     59.09 o 
   3 -10  16       37.70       39.43     13.98 o 
  -6  -9  16      141.14      112.72     24.79 o 
  -5  -9  16      214.44      209.54     32.27 o 
  -4  -9  16      993.80     1041.17     59.40 o 
  -3  -9  16       60.34       72.58     14.50 o 
  -2  -9  16     1670.39     1706.39    123.01 o 
  -1  -9  16      185.07      157.04     18.68 o 
   0  -9  16     1035.55     1068.58     40.17 o 
   1  -9  16       29.43       33.94     10.32 o 
   2  -9  16     1216.64     1254.13     37.87 o 
   3  -9  16       19.96       12.62     12.65 o 
  -6  -8  16      177.05      170.72     27.60 o 
  -5  -8  16      446.26      430.31     37.89 o 
  -4  -8  16     1267.12     1338.69     45.60 o 
  -3  -8  16     1382.81     1336.26     45.22 o 
  -2  -8  16      385.88      450.89     36.95 o 
  -1  -8  16        2.80        6.64     16.84 o 
   0  -8  16      292.48      290.13     21.24 o 
   1  -8  16        6.99       -5.11     10.15 o 
   2  -8  16      944.31      985.88     32.98 o 
   3  -8  16      129.46      117.57     17.53 o 
   4  -8  16      547.88      527.20     84.66 o 
  -8  -7  16      210.30      178.69     20.62 o 
  -7  -7  16       97.99       93.05     32.51 o 
  -5  -7  16     1410.37     1586.12     48.95 o 
  -4  -7  16     1556.92     1610.90     49.77 o 
  -3  -7  16     1379.62     1394.14     45.78 o 
  -2  -7  16       93.40      110.35     16.04 o 
  -1  -7  16       11.34        3.79      7.18 o 
   0  -7  16       93.95       93.12     15.33 o 
   1  -7  16       14.42       -0.30     13.82 o 
   2  -7  16     1306.77     1418.89     50.76 o 
   3  -7  16       26.66       20.04     10.12 o 
   4  -7  16     1233.78     1236.47     47.74 o 
  -8  -6  16      461.90      339.20     26.03 o 
  -7  -6  16      288.27      246.56     22.98 o 
  -6  -6  16      179.95      166.04     24.32 o 
  -5  -6  16     1945.80     1977.10     78.11 o 
  -4  -6  16     1904.51     1828.32     77.64 o 
  -3  -6  16      490.74      510.97     26.62 o 
  -2  -6  16      107.03       95.56     11.40 o 
  -1  -6  16       62.96       36.93      9.04 o 
   0  -6  16      743.87      771.53     27.41 o 
   1  -6  16      135.77      124.17     30.48 o 
   2  -6  16     2302.43     2456.75     55.65 o 
   3  -6  16        9.18        8.10      9.37 o 
   4  -6  16      425.30      338.19     27.50 o 
  -9  -5  16       13.13       31.30     13.06 o 
  -8  -5  16       41.57       38.34     12.70 o 
  -7  -5  16      462.39      443.63     43.60 o 
  -6  -5  16      437.63      448.59     20.77 o 
  -5  -5  16     1822.77     1719.38     72.03 o 
  -4  -5  16      517.08      531.86     27.10 o 
  -3  -5  16        4.52        1.73      6.93 o 
  -2  -5  16      265.25      258.32     25.61 o 
  -1  -5  16      761.80      753.23     26.49 o 
   0  -5  16      934.70      921.01     32.31 o 
   1  -5  16      329.43      347.56     20.85 o 
   2  -5  16     2893.57     2927.97     62.08 o 
   3  -5  16      149.24      145.56     15.18 o 
   4  -5  16        0.77       -5.45     11.19 o 
  -9  -4  16      969.65      894.30     57.53 o 
  -8  -4  16      146.90      102.76     16.70 o 
  -7  -4  16      340.88      376.36     42.70 o 
  -6  -4  16      559.33      547.66     32.18 o 
  -5  -4  16      763.90      786.26     46.31 o 
  -4  -4  16      765.29      785.61     31.04 o 
  -3  -4  16      167.30      190.38     14.71 o 
  -2  -4  16      132.48      127.78     11.37 o 
  -1  -4  16     1296.91     1326.61     48.15 o 
   0  -4  16     1982.77     1944.24     46.07 o 
   1  -4  16      337.82      329.92     20.41 o 
   2  -4  16     1448.81     1531.05     41.46 o 
   3  -4  16      362.87      343.35     21.99 o 
 -10  -3  16        0.32        9.55     11.99 o 
  -9  -3  16     1238.35     1295.81     48.41 o 
  -8  -3  16       27.14       18.62     17.54 o 
  -7  -3  16       47.93       44.68     11.74 o 
  -6  -3  16     1006.46      978.83     36.95 o 
  -5  -3  16      796.59      816.73     43.73 o 
  -4  -3  16      136.02      154.13     20.67 o 
  -3  -3  16      638.46      613.79     28.39 o 
  -2  -3  16      609.07      642.83     23.36 o 
  -1  -3  16     1033.74     1054.44     36.75 o 
   0  -3  16     2613.78     2617.91     55.79 o 
   1  -3  16       19.60       28.87      9.65 o 
   2  -3  16      128.06      114.14     13.94 o 
   3  -3  16      130.77      145.08     19.71 o 
 -10  -2  16       11.35       13.38     12.32 o 
  -9  -2  16       70.16       51.29     13.55 o 
  -8  -2  16      228.48      192.24     28.53 o 
  -7  -2  16        1.57       -6.55     11.69 o 
  -6  -2  16     1296.70     1268.72     81.39 o 
  -5  -2  16      533.65      565.68     22.13 o 
  -4  -2  16      200.02      223.42     14.14 o 
  -3  -2  16     1080.67     1080.49     94.48 o 
  -2  -2  16      126.91      103.25     12.50 o 
  -1  -2  16      265.65      268.59     18.39 o 
   0  -2  16     1407.58     1434.13     38.61 o 
   1  -2  16       46.15       46.39     10.57 o 
   2  -2  16      368.36      332.72     21.05 o 
   3  -2  16      362.73      415.42     24.97 o 
 -10  -1  16       37.53       40.93     13.37 o 
  -9  -1  16       10.38        7.95     15.44 o 
  -8  -1  16       72.65       79.51     20.11 o 
  -7  -1  16      810.22      759.59     46.31 o 
  -6  -1  16      363.09      386.58     36.33 o 
  -5  -1  16     2560.08     2605.12     54.16 o 
  -4  -1  16       98.43       99.01     10.15 o 
  -3  -1  16      659.50      677.32     39.76 o 
  -2  -1  16        1.58       -2.57      8.93 o 
  -1  -1  16       42.91       45.63     12.04 o 
   0  -1  16       93.51      111.43     13.31 o 
   1  -1  16        4.96       -7.32      7.32 o 
   2  -1  16      463.15      481.62     26.46 o 
 -10   0  16      452.32      524.33     44.43 o 
  -9   0  16       15.63       -1.87     14.03 o 
  -8   0  16       13.09        8.89     14.03 o 
  -7   0  16     1557.04     1562.01     48.26 o 
  -6   0  16       60.49       66.49     10.80 o 
  -5   0  16     1221.54     1221.40     34.28 o 
  -4   0  16        5.00        7.26      7.53 o 
  -3   0  16       49.74       48.09     14.53 o 
  -2   0  16     1395.92     1384.09     46.13 o 
  -1   0  16      366.26      291.73     23.62 o 
   0   0  16     1333.79     1417.05     48.12 o 
   1   0  16      203.57      228.67     27.66 o 
   2   0  16      873.47      925.95     27.93 o 
 -10   1  16       85.99       21.98     17.77 o 
  -9   1  16      548.20      543.04     43.03 o 
  -8   1  16      191.92      200.34     19.71 o 
  -7   1  16     1117.34     1173.30     41.48 o 
  -6   1  16      334.54      335.37     24.37 o 
  -5   1  16      152.07      164.07     15.04 o 
  -4   1  16       48.21       36.17      9.26 o 
  -3   1  16      538.69      536.94     23.04 o 
  -2   1  16      229.09      192.46     20.35 o 
  -1   1  16     1102.31     1156.24     79.05 o 
   0   1  16     1686.69     1816.00     94.01 o 
   1   1  16      701.42      668.20     33.07 o 
 -10   2  16      601.66      576.24     45.84 o 
  -9   2  16     1174.00     1146.10     42.78 o 
  -8   2  16      631.57      618.78     61.51 o 
  -7   2  16     1042.39     1000.92     39.19 o 
  -6   2  16      217.81      198.23     20.05 o 
  -5   2  16      119.97      134.31     18.39 o 
  -4   2  16        9.11       15.07      8.36 o 
  -3   2  16     1256.92     1286.29     36.54 o 
  -2   2  16        0.57      -10.53     11.30 o 
  -1   2  16      449.24      470.70     29.00 o 
   0   2  16      565.16      603.48     31.73 o 
 -10   3  16      673.46      630.25     32.95 o 
  -9   3  16      100.77      106.55     16.86 o 
  -8   3  16      727.96      759.76     59.64 o 
  -7   3  16      228.74      203.41     20.18 o 
  -6   3  16      188.92      176.26     19.18 o 
  -5   3  16      856.27      873.58     45.37 o 
  -4   3  16       99.81      102.13     13.19 o 
  -3   3  16     2253.27     2359.76    112.72 o 
  -2   3  16       69.18       68.18     11.53 o 
  -1   3  16        2.89       15.85     18.01 o 
 -10   4  16      179.13      106.34     17.58 o 
  -9   4  16      491.57      513.57     30.08 o 
  -8   4  16      418.55      334.39     33.44 o 
  -7   4  16      704.19      676.70     33.51 o 
  -6   4  16       85.94       68.21     14.58 o 
  -5   4  16     1029.14     1056.91     42.14 o 
  -4   4  16      179.84      164.28     19.44 o 
  -3   4  16      890.48      929.69     39.67 o 
  -2   4  16      123.84      115.44     13.75 o 
  -9   5  16      501.19      453.64     30.15 o 
  -8   5  16       63.82       63.24     15.17 o 
  -7   5  16      961.13      928.32     52.62 o 
  -6   5  16       12.06        9.84     10.99 o 
  -5   5  16     1231.28     1217.72     46.63 o 
  -4   5  16        2.03        2.56     10.64 o 
  -3   5  16      317.98      309.78     26.07 o 
  -8   6  16        3.43      -11.23     13.10 o 
  -7   6  16     1329.04     1245.08     79.75 o 
  -6   6  16      201.39      198.37     22.71 o 
  -5   6  16      396.80      492.99     43.03 o 
  -3 -10  17     1163.59     1282.99     70.16 o 
  -2 -10  17        5.95       19.64     17.77 o 
  -1 -10  17      682.35      706.11     35.35 o 
   0 -10  17       35.44        1.25     16.14 o 
   1 -10  17     1088.55     1181.67    105.71 o 
  -5  -9  17       77.13       71.56     22.45 o 
  -4  -9  17      244.04      222.17     33.68 o 
  -3  -9  17     1216.99     1389.39    119.74 o 
  -2  -9  17      346.52      325.03     25.62 o 
  -1  -9  17      530.10      594.92     32.55 o 
   0  -9  17       21.48        3.76     15.67 o 
   1  -9  17      244.05      236.08     27.36 o 
   2  -9  17       53.89       30.12     17.54 o 
  -5  -8  17      709.23      716.10     48.18 o 
  -4  -8  17     1133.43     1187.08     79.51 o 
  -3  -8  17     1712.00     1860.79     56.96 o 
  -2  -8  17      722.26      765.81     35.54 o 
  -1  -8  17       20.32       13.72     24.32 o 
   0  -8  17        2.65       -2.21      7.86 o 
   1  -8  17       79.47       81.93     12.51 o 
   2  -8  17        1.00       -2.79     10.56 o 
  -5  -7  17      202.92      212.82     28.06 o 
  -4  -7  17     1420.01     1526.41     70.86 o 
  -3  -7  17     1153.46     1152.52     42.32 o 
  -2  -7  17       56.11       47.35     13.04 o 
  -1  -7  17       37.28       40.91     10.72 o 
   0  -7  17       79.66       30.45     15.75 o 
   1  -7  17      931.72     1009.82     33.32 o 
   2  -7  17       27.67        7.24     11.38 o 
  -8  -6  17      360.82      327.14     27.28 o 
  -6  -6  17      936.25      990.19     53.79 o 
  -5  -6  17      605.64      560.81     40.22 o 
  -4  -6  17     1096.64     1156.70     59.40 o 
  -3  -6  17      673.87      736.65     33.05 o 
  -2  -6  17       49.48       27.92      9.18 o 
  -1  -6  17       15.40       28.64      9.35 o 
   0  -6  17        3.42       -4.29      7.60 o 
   1  -6  17     2066.00     2214.99     52.44 o 
   2  -6  17        1.92        8.89     12.16 o 
  -8  -5  17      942.33      897.78     39.14 o 
  -7  -5  17       44.68       45.12     10.34 o 
  -6  -5  17      380.08      308.70     33.21 o 
  -5  -5  17     1196.52     1218.91     60.34 o 
  -4  -5  17      339.84      287.65     32.27 o 
  -3  -5  17     1157.43     1060.92     41.16 o 
  -2  -5  17      126.83      126.52     13.50 o 
  -1  -5  17      338.24      359.90     25.59 o 
   0  -5  17      569.51      601.89     25.18 o 
   1  -5  17     2010.32     2039.95     49.67 o 
   2  -5  17      156.12      189.67     39.06 o 
  -9  -4  17       80.61       79.31     16.04 o 
  -8  -4  17      329.33      339.69     26.36 o 
  -7  -4  17       12.56        3.67      9.09 o 
  -6  -4  17       55.33       53.33     12.22 o 
  -5  -4  17      410.77      436.86     36.48 o 
  -4  -4  17      351.60      286.72     32.27 o 
  -3  -4  17      144.58      143.03     16.54 o 
  -2  -4  17      608.77      666.17     47.71 o 
  -1  -4  17       81.80       88.29     12.35 o 
   0  -4  17       98.16      104.43     13.34 o 
   1  -4  17     1544.11     1650.05     55.92 o 
   2  -4  17        1.62        6.31     14.73 o 
  -9  -3  17       85.16       74.95     33.68 o 
  -8  -3  17       26.81       -1.40     13.10 o 
  -7  -3  17       17.87        4.83      9.42 o 
  -6  -3  17      399.77      427.10     30.64 o 
  -5  -3  17      770.15      752.58     47.24 o 
  -4  -3  17      746.06      825.84     61.51 o 
  -3  -3  17      567.27      574.40     28.94 o 
  -2  -3  17      969.39      998.96     38.50 o 
  -1  -3  17       32.24       30.61      9.65 o 
   0  -3  17      420.55      448.49     22.95 o 
   1  -3  17      260.28      254.72     18.85 o 
   2  -3  17       64.69       62.15     15.25 o 
  -9  -2  17        0.56       -0.94     13.56 o 
  -8  -2  17      130.08      146.40     25.73 o 
  -7  -2  17        9.86       -3.27     11.69 o 
  -6  -2  17     1321.06     1468.43     47.94 o 
  -5  -2  17      721.63      771.01     26.92 o 
  -4  -2  17     1255.94     1240.35     62.68 o 
  -3  -2  17      711.27      759.39     33.72 o 
  -2  -2  17      251.62      257.45     37.42 o 
  -1  -2  17      337.52      373.10     79.28 o 
   0  -2  17       55.52       29.59      9.94 o 
   1  -2  17      555.27      611.17     26.36 o 
  -9  -1  17       11.57       30.87     17.31 o 
  -8  -1  17      107.00       96.82     22.45 o 
  -7  -1  17      242.03      216.09     30.87 o 
  -6  -1  17     2182.41     2264.87     50.97 o 
  -5  -1  17      590.69      627.40     24.92 o 
  -4  -1  17     2318.90     2377.53     64.96 o 
  -3  -1  17      355.53      272.60     22.48 o 
  -2  -1  17       28.85       13.46     10.44 o 
  -1  -1  17      268.33      289.67     23.96 o 
   0  -1  17       22.06       18.75     10.78 o 
   1  -1  17      846.52      922.38     43.55 o 
 -10   0  17      370.51      437.33     45.84 o 
  -9   0  17      273.60      300.75     36.95 o 
  -8   0  17     1799.07     1833.97     80.45 o 
  -7   0  17       65.77       76.63     16.84 o 
  -6   0  17     2641.94     2683.24     68.21 o 
  -5   0  17      524.66      571.93     24.03 o 
  -4   0  17      920.72      915.67     30.41 o 
  -3   0  17      276.02      252.29     22.65 o 
  -2   0  17      453.93      425.93     60.10 o 
  -1   0  17      165.31      149.35     17.78 o 
   0   0  17      573.28      614.29     32.41 o 
 -10   1  17      103.50       84.66     22.92 o 
  -9   1  17      498.32      521.99     43.97 o 
  -8   1  17     1280.24     1197.12     44.04 o 
  -7   1  17        4.41       21.21     11.45 o 
  -6   1  17      661.48      665.58     37.89 o 
  -5   1  17      996.17     1013.58     32.47 o 
  -4   1  17      385.50      401.83     22.09 o 
  -3   1  17        9.69        0.00      9.26 o 
  -2   1  17      584.26      609.93     50.75 o 
  -1   1  17      457.69      380.08     27.45 o 
   0   1  17      927.42      925.91     40.16 o 
  -9   2  17      268.03      226.99     22.35 o 
  -8   2  17      692.79      709.91     73.20 o 
  -7   2  17      635.43      664.82     32.72 o 
  -6   2  17      266.01      241.41     22.42 o 
  -5   2  17      103.03       97.00     13.04 o 
  -4   2  17      697.72      732.93     28.07 o 
  -3   2  17       77.16       83.31     12.50 o 
  -2   2  17     1395.10     1548.50     52.24 o 
  -1   2  17       78.11      110.28     18.48 o 
  -9   3  17       79.60       64.61     15.25 o 
  -8   3  17      233.81      202.06     21.43 o 
  -7   3  17      358.33      351.74     45.60 o 
  -6   3  17      453.04      405.14     49.58 o 
  -5   3  17        9.05       13.57     19.41 o 
  -4   3  17      871.89      949.38     32.67 o 
  -3   3  17        1.29        1.76      8.71 o 
  -2   3  17      952.50     1023.34     42.27 o 
  -8   4  17      431.43      416.42     31.04 o 
  -7   4  17       40.24       38.64     13.65 o 
  -6   4  17     1327.87     1336.58     49.11 o 
  -5   4  17      180.59      152.27     20.34 o 
  -4   4  17      684.76      773.88     37.70 o 
  -3  -9  18      999.86     1050.06     58.00 o 
  -2  -9  18     1271.60     1305.80     70.63 o 
  -1  -9  18      255.06      260.99     35.55 o 
   0  -9  18       23.57       16.84     18.71 o 
  -4  -8  18      916.22      998.10     81.85 o 
  -3  -8  18     1192.87     1283.45     46.62 o 
  -2  -8  18      496.14      548.65     43.03 o 
  -1  -8  18        9.34       -9.91      9.91 o 
   0  -8  18       20.93       11.69     18.71 o 
  -5  -7  18     1335.00     1339.58     65.48 o 
  -4  -7  18      372.95      441.07     38.82 o 
  -3  -7  18      229.87      253.25     23.48 o 
  -2  -7  18      196.88      205.03     21.56 o 
  -1  -7  18       62.96       27.97     13.06 o 
   0  -7  18      189.68      180.93     60.57 o 
   1  -7  18      159.15      202.22     22.45 o 
  -6  -6  18      160.16      174.00     28.06 o 
  -5  -6  18      300.09      241.35     30.40 o 
  -4  -6  18      688.69      645.94     44.43 o 
  -3  -6  18      100.84       94.48     21.98 o 
  -2  -6  18      150.29      147.67     31.34 o 
  -1  -6  18       65.40       49.32     11.22 o 
   0  -6  18      144.90      150.08     20.11 o 
   1  -6  18      256.29      225.56     26.19 o 
  -7  -5  18      313.38      276.90     33.21 o 
  -6  -5  18      319.16      198.79     28.53 o 
  -5  -5  18       67.47       73.90     20.11 o 
  -4  -5  18      856.86      925.17     54.26 o 
  -3  -5  18       55.63       79.05     21.05 o 
  -2  -5  18      353.36      406.94     22.52 o 
  -1  -5  18      869.13      966.49     32.17 o 
   0  -5  18      191.69      184.48     20.71 o 
   1  -5  18      225.37      242.16     24.79 o 
  -8  -4  18       13.98        7.02     15.44 o 
  -7  -4  18      314.86      304.39     24.51 o 
  -6  -4  18       26.77       20.11     14.03 o 
  -5  -4  18      570.78      587.00     43.03 o 
  -4  -4  18     1115.28     1119.28     60.34 o 
  -3  -4  18     1150.32     1254.00     43.93 o 
  -2  -4  18       33.26       51.44     13.18 o 
  -1  -4  18      491.26      496.88     23.35 o 
   0  -4  18        8.15       -4.23     10.99 o 
   1  -4  18        2.83       -2.09     11.12 o 
  -8  -3  18       70.28      101.03     23.39 o 
  -7  -3  18       23.75       31.63     11.45 o 
  -6  -3  18       76.69       71.56     19.64 o 
  -5  -3  18     1334.27     1328.82     66.89 o 
  -4  -3  18      317.24      392.18     34.38 o 
  -3  -3  18      447.71      423.63     40.69 o 
  -2  -3  18       49.65       41.15     13.04 o 
  -1  -3  18      396.43      403.42     29.47 o 
   0  -3  18      150.21      152.92     19.43 o 
  -8  -2  18       79.00       85.59     22.45 o 
  -7  -2  18      683.48      676.81     47.24 o 
  -6  -2  18      241.39      208.43     21.32 o 
  -5  -2  18     2726.51     2652.41    141.25 o 
  -4  -2  18      893.31      967.05     44.90 o 
  -3  -2  18      708.40      726.77     33.89 o 
  -2  -2  18        0.98       -8.76      8.76 o 
  -1  -2  18      182.33      188.40     25.73 o 
   0  -2  18      220.35      216.56     31.34 o 
  -8  -1  18      274.02      276.90     34.61 o 
  -7  -1  18     1678.91     1831.63     79.98 o 
  -6  -1  18      395.87      400.35     22.22 o 
  -5  -1  18     1958.87     2010.18     59.82 o 
  -4  -1  18       65.28       73.08     20.11 o 
  -3  -1  18       80.53      101.31     16.54 o 
  -2  -1  18        9.37       -2.67      9.75 o 
  -1  -1  18      521.52      532.75     30.76 o 
  -8   0  18      411.63      455.10     41.16 o 
  -7   0  18     1002.09     1010.66     40.80 o 
  -6   0  18      106.04      114.24     13.89 o 
  -5   0  18        1.95        7.12      8.92 o 
  -4   0  18      254.35      265.59     23.60 o 
  -3   0  18      260.11      288.14     24.60 o 
  -2   0  18       78.40       69.92     15.02 o 
  -1   0  18      945.85     1112.73     62.68 o 
  -8   1  18      130.72      169.61     20.51 o 
  -7   1  18      700.69      684.28     33.80 o 
  -6   1  18      633.51      645.08     33.05 o 
  -5   1  18       84.17       97.35     13.40 o 
  -4   1  18      204.08      161.58     20.58 o 
  -3   1  18     1306.38     1392.90     70.63 o 
  -2   1  18       16.49       28.53     17.31 o 
  -8   2  18       25.30       17.69     12.24 o 
  -7   2  18      114.43       97.93     17.11 o 
  -6   2  18      734.97      768.05     36.21 o 
  -5   2  18     1032.50     1117.72     43.82 o 
  -4   2  18       53.87       34.08     13.70 o 
  -3   2  18     2631.90     2686.65    107.11 o 
  -6   3  18       87.93       82.44     33.44 o 
  -5   3  18     1212.37     1296.55     69.69 o 
  -2  -7  19       53.96       61.74     23.39 o 
  -1  -6  19       97.12      117.01     42.80 o 
  -5  -5  19      295.56      293.74     34.61 o 
  -4  -5  19     1111.18     1165.59     63.61 o 
  -2  -5  19      962.14     1094.02     58.93 o 
  -1  -5  19      125.51      122.08     24.32 o 
  -3  -4  19      220.87      229.19     29.47 o 
  -2  -4  19      626.17      623.02     45.84 o 
  -1  -4  19       26.11       19.64     17.31 o 
  -4  -3  19     2026.12     2138.47     87.00 o 
  -3  -3  19      261.38      247.43     30.87 o 
  -2  -3  19      179.20      226.38     31.81 o 
  -7  -2  19        0.09        1.40     15.44 o 
  -5  -2  19      537.63      540.23     43.03 o 
  -4  -2  19      582.00      591.21     44.43 o 
  -3  -2  19      661.55      640.79     46.31 o 
  -2  -2  19      910.52      853.14     53.79 o 
  -7  -1  19        0.73       10.76     17.77 o 
  -6  -1  19     1387.71     1435.93     69.69 o 
  -5  -1  19      199.37      217.03     30.40 o 
  -4  -1  19       78.27       99.16     23.85 o 
  -3  -1  19       17.03        8.42     15.44 o 
  -6   0  19      273.05      255.55     23.48 o 
  -5   0  19      596.54      698.32     48.64 o 
  -4   0  19      251.39      282.04     36.95 o 
                                                 
